# Supplementary material for: Methyl 7-meth­oxy-9-oxo-9H-xanthene-2-carboxyl­ate
Source: Acta Crystallogr Sect E Struct Rep Online. 2009 Feb 6;65(Pt 3):o484–5. doi: 10.1107/S1600536809003602 (PMC2968451; doi:10.1107/S1600536809003602)
Supplement: Supplementary file 1 [file e-65-0o484-sup1.cif]

##############################################################################
###                                                                        ###
###        Electronic paper (Acta Crystallographica Section E)             ###
###                                                                        ###
##############################################################################
#                                                                            #
# This CIF contains the data in a paper accepted for publication in Acta     #
# Crystallographica Section E. It conforms to the requirements of Notes      #
# for Authors for Section E, and has been peer reviewed under the auspices   #
# of the IUCr Commission on Journals.                                        #
#                                                                            #
# Full details of the Crystallographic Information File format               #
# are given in the paper "The Crystallographic Information File (CIF):       #
# a New Standard Archive File for Crystallography" by S. R. Hall, F. H.      #
# Allen and I. D. Brown [Acta Cryst. (1991), A47, 655-685].                  #
#                                                                            #
# The current version of the core CIF dictionary is obtainable from          #
# ftp://ftp.iucr.org/pub/cif_core.dic. The current version number is 2.4.    #
#                                                                            #
# Software is freely available for graphical display of the structure(s) in  #
# this CIF.  For information consult the CIF home page http://www.iucr.org/  #
# cif/home.html                                                              #
#                                                                            #
# This file may be used for bona fide research purposes within the           #
# scientific community so long as proper attribution is given to the journal # 
# article from which it was obtained.                                        #
#                                                                            #
##############################################################################
                                             
data_I
_audit_creation_method     SHELXL97
_chemical_name_systematic
;
Methyl 7-methoxy-9-oxo-9H-xanthene-2-carboxylate
;
_chemical_name_common     ?
_chemical_formula_moiety     'C16 H12 O5'
_chemical_formula_sum     'C16 H12 O5'
_chemical_formula_iupac     'C16 H12 O5'
_chemical_formula_weight     284.26
_chemical_melting_point     ?
_symmetry_cell_setting     monoclinic
_symmetry_space_group_name_H-M     'P 21/c'
_symmetry_space_group_name_Hall     '-P 2ybc'
loop_
    _symmetry_equiv_pos_as_xyz
    'x, y, z'
    '-x, y+1/2, -z+1/2'
    '-x, -y, -z'
    'x, -y-1/2, z-1/2'
_cell_length_a     4.7709(4)
_cell_length_b     10.5375(8)
_cell_length_c     26.7854(19)
_cell_angle_alpha     90.00
_cell_angle_beta     93.266(7)
_cell_angle_gamma     90.00
_cell_volume     1344.40(18)
_cell_formula_units_Z     4
_cell_measurement_reflns_used     2126
_cell_measurement_theta_min     2.99
_cell_measurement_theta_max     25.00
_cell_measurement_temperature     295(2)
_exptl_crystal_description     needle
_exptl_crystal_colour     white
_exptl_crystal_size_max     0.2
_exptl_crystal_size_mid     0.04
_exptl_crystal_size_min     0.04
_exptl_crystal_density_diffrn     1.404
_exptl_crystal_density_meas     ?
_exptl_crystal_density_method     'not measured'
_exptl_crystal_F_000     592.0
_exptl_absorpt_coefficient_mu     0.105
_exptl_absorpt_correction_type     multi-scan
_exptl_absorpt_process_details     '(CrysAlis RED; Oxford Diffraction, 2008)'
_exptl_absorpt_correction_T_min     0.994
_exptl_absorpt_correction_T_max     0.997
_exptl_special_details
;
CrysAlis RED, Version 1.171.32.15 (Oxford Diffraction Ltd.,
2008)
Empirical absorption correction using spherical harmonics,
implemented in SCALE3 ABSPACK scaling algorithm.
;
_diffrn_ambient_temperature     295(2)
_diffrn_radiation_type     MoK\a
_diffrn_radiation_wavelength     0.71073
_diffrn_radiation_source     'Enhance (Mo) X-ray Source'
_diffrn_radiation_monochromator     graphite
_diffrn_measurement_device_type     'Oxford Diffraction Ruby CCD'
_diffrn_measurement_method     \w
_diffrn_detector_area_resol_mean     10.4002
_diffrn_reflns_number     23842
_diffrn_reflns_av_R_equivalents     0.0856
_diffrn_reflns_av_sigmaI/netI     0.0662
_diffrn_reflns_theta_min     2.99
_diffrn_reflns_theta_max     25.00
_diffrn_reflns_theta_full     25.00
_diffrn_measured_fraction_theta_max     0.999
_diffrn_measured_fraction_theta_full     0.999
_diffrn_reflns_limit_h_min     -5
_diffrn_reflns_limit_h_max     5
_diffrn_reflns_limit_k_min     -12
_diffrn_reflns_limit_k_max     12
_diffrn_reflns_limit_l_min     -31
_diffrn_reflns_limit_l_max     31
_diffrn_standards_number     0
_diffrn_standards_interval_count     ?
_diffrn_standards_interval_time     ?
_diffrn_standards_decay_%     ?
_refine_special_details
;
Refinement of <i>F</i>^2^ against ALL reflections. The weighted <i>R</i>-factor
<i>wR</i> and goodness of fit <i>S</i> are based on <i>F</i>^2^, conventional
<i>R</i>-factors <i>R</i> are based on <i>F</i>, with <i>F</i> set to zero for
negative <i>F</i>^2^. The threshold expression of <i>F</i>^2^ >
\s(<i>F</i>^2^) is used only for calculating <i>R</i>-factors(gt) <i>etc</i>.
and is not relevant to the choice of reflections for refinement.
<i>R</i>-factors based on <i>F</i>^2^ are statistically about twice as large
as those based on <i>F</i>, and <i>R</i>- factors based on ALL data will be
even larger.
;
_reflns_number_total     2366
_reflns_number_gt     1051
_reflns_threshold_expression     I>2\s(I)
_refine_ls_structure_factor_coef     Fsqd
_refine_ls_matrix_type     full
_refine_ls_R_factor_all     0.1052
_refine_ls_R_factor_gt     0.0382
_refine_ls_wR_factor_gt     0.0824
_refine_ls_wR_factor_ref     0.0924
_refine_ls_goodness_of_fit_ref     0.805
_refine_ls_restrained_S_all     0.805
_refine_ls_number_reflns     2366
_refine_ls_number_parameters     193
_refine_ls_number_restraints     0
_refine_ls_hydrogen_treatment     constr
_refine_ls_weighting_scheme     calc
_refine_ls_weighting_details
               'calc w = 1/[\s^2^(Fo^2^)+(0.0471P)^2^] where P=(Fo^2^+2Fc^2^)/3'
_atom_sites_solution_hydrogens     geom
_atom_sites_solution_primary     direct
_atom_sites_solution_secondary     difmap
_refine_ls_shift/su_max     0.001
_refine_ls_shift/su_mean     0.000
_refine_diff_density_max     0.129
_refine_diff_density_min     -0.135
_refine_ls_extinction_method     none
_refine_ls_extinction_coef     ?
loop_
    _atom_type_symbol
    _atom_type_description
    _atom_type_scat_dispersion_real
    _atom_type_scat_dispersion_imag
    _atom_type_scat_source
    'C' 'C' 0.0033 0.0016
                         'International Tables Vol C Tables 4.2.6.8 and 6.1.1.4'
    'H' 'H' 0.0000 0.0000
                         'International Tables Vol C Tables 4.2.6.8 and 6.1.1.4'
    'O' 'O' 0.0106 0.0060
                         'International Tables Vol C Tables 4.2.6.8 and 6.1.1.4'
_computing_data_collection     'CrysAlis CCD (Oxford Diffraction, 2008)'
_computing_cell_refinement     'CrysAlis RED (Oxford Diffraction, 2008)'
_computing_data_reduction     'CrysAlis RED (Oxford Diffraction, 2008)'
_computing_structure_solution     'SHELXS97 (Sheldrick, 2008)'
_computing_structure_refinement     'SHELXL97 (Sheldrick, 2008)'
_computing_molecular_graphics     'ORTEPII (Johnson, 1976)'
_computing_publication_material
                            'SHELXL97 (Sheldrick, 2008) and PLATON (Spek, 2003)'
loop_
    _atom_site_type_symbol
    _atom_site_label
    _atom_site_fract_x
    _atom_site_fract_y
    _atom_site_fract_z
    _atom_site_U_iso_or_equiv
    _atom_site_adp_type
    _atom_site_calc_flag
    _atom_site_refinement_flags
    _atom_site_occupancy
    _atom_site_disorder_assembly
    _atom_site_disorder_group
    C C1 0.4869(4) 0.3741(2) 0.37390(8) 0.0507(6) Uani d . 1 . .
    H H1 0.4950 0.4005 0.3409 0.061 Uiso calc R 1 . .
    C C2 0.6568(4) 0.4321(2) 0.41017(8) 0.0531(6) Uani d . 1 . .
    C C3 0.6434(5) 0.3912(2) 0.45962(9) 0.0678(7) Uani d . 1 . .
    H H3 0.7584 0.4289 0.4846 0.081 Uiso calc R 1 . .
    C C4 0.4634(5) 0.2964(3) 0.47187(9) 0.0735(7) Uani d . 1 . .
    H H4 0.4548 0.2703 0.5049 0.088 Uiso calc R 1 . .
    C C5 -0.2272(5) -0.0083(2) 0.43087(9) 0.0742(7) Uani d . 1 . .
    H H5 -0.2221 -0.0287 0.4647 0.089 Uiso calc R 1 . .
    C C6 -0.4064(5) -0.0705(2) 0.39752(9) 0.0723(7) Uani d . 1 . .
    H H6 -0.5229 -0.1337 0.4089 0.087 Uiso calc R 1 . .
    C C7 -0.4169(4) -0.0408(2) 0.34712(9) 0.0570(6) Uani d . 1 . .
    C C8 -0.2448(4) 0.0520(2) 0.33022(8) 0.0506(6) Uani d . 1 . .
    H H8 -0.2514 0.0723 0.2964 0.061 Uiso calc R 1 . .
    C C9 0.1240(4) 0.2157(2) 0.34601(8) 0.0485(5) Uani d . 1 . .
    O O10 0.1221(3) 0.14529(15) 0.44927(5) 0.0685(5) Uani d . 1 . .
    C C11 0.3026(4) 0.2770(2) 0.38514(7) 0.0469(5) Uani d . 1 . .
    C C12 0.2945(4) 0.2399(2) 0.43445(8) 0.0567(6) Uani d . 1 . .
    C C13 -0.0592(4) 0.1163(2) 0.36375(7) 0.0459(5) Uani d . 1 . .
    C C14 -0.0538(4) 0.0853(2) 0.41369(8) 0.0567(6) Uani d . 1 . .
    C C15 0.8493(5) 0.5368(2) 0.39863(10) 0.0616(6) Uani d . 1 . .
    O O16 0.9949(4) 0.59309(17) 0.42912(7) 0.0897(6) Uani d . 1 . .
    O O17 0.8478(3) 0.56064(15) 0.34987(6) 0.0748(5) Uani d . 1 . .
    C C18 1.0307(5) 0.6610(2) 0.33454(10) 0.0877(8) Uani d . 1 . .
    H H18A 0.9931 0.6783 0.2996 0.132 Uiso calc R 1 . .
    H H18B 1.2228 0.6352 0.3403 0.132 Uiso calc R 1 . .
    H H18C 0.9978 0.7362 0.3536 0.132 Uiso calc R 1 . .
    O O19 -0.6050(3) -0.10926(15) 0.31785(6) 0.0734(5) Uani d . 1 . .
    C C20 -0.6235(5) -0.0814(3) 0.26581(9) 0.0837(8) Uani d . 1 . .
    H H20A -0.7623 -0.1351 0.2493 0.126 Uiso calc R 1 . .
    H H20B -0.4446 -0.0962 0.2522 0.126 Uiso calc R 1 . .
    H H20C -0.6760 0.0058 0.2609 0.126 Uiso calc R 1 . .
    O O21 0.1291(3) 0.24526(14) 0.30176(5) 0.0657(5) Uani d . 1 . .
loop_
    _atom_site_aniso_label
    _atom_site_aniso_U_11
    _atom_site_aniso_U_22
    _atom_site_aniso_U_33
    _atom_site_aniso_U_12
    _atom_site_aniso_U_13
    _atom_site_aniso_U_23
    C1 0.0541(13) 0.0547(16) 0.0427(13) 0.0009(12) -0.0024(11) -0.0013(11)
    C2 0.0517(13) 0.0553(16) 0.0518(15) -0.0049(11) -0.0025(11) -0.0058(12)
    C3 0.0741(15) 0.0794(19) 0.0481(16) -0.0117(14) -0.0139(11) -0.0116(14)
    C4 0.0851(17) 0.087(2) 0.0471(14) -0.0246(16) -0.0071(13) 0.0017(14)
    C5 0.0855(16) 0.084(2) 0.0519(15) -0.0292(15) -0.0047(13) 0.0166(14)
    C6 0.0777(16) 0.0703(19) 0.0681(19) -0.0229(14) -0.0016(14) 0.0133(15)
    C7 0.0565(13) 0.0599(16) 0.0535(15) -0.0049(13) -0.0053(11) 0.0004(13)
    C8 0.0532(12) 0.0517(15) 0.0464(13) -0.0031(11) -0.0022(11) -0.0001(11)
    C9 0.0491(13) 0.0508(15) 0.0449(14) 0.0006(11) -0.0036(11) 0.0031(12)
    O10 0.0800(10) 0.0808(13) 0.0429(9) -0.0254(9) -0.0104(8) 0.0102(8)
    C11 0.0475(12) 0.0498(15) 0.0427(13) -0.0023(11) -0.0027(10) 0.0012(11)
    C12 0.0584(13) 0.0629(17) 0.0476(14) -0.0139(13) -0.0063(11) 0.0007(12)
    C13 0.0470(12) 0.0466(14) 0.0436(14) 0.0005(11) -0.0022(10) 0.0020(11)
    C14 0.0617(14) 0.0596(17) 0.0473(15) -0.0124(12) -0.0087(11) 0.0037(12)
    C15 0.0620(15) 0.0620(18) 0.0598(17) -0.0037(13) -0.0044(12) -0.0063(15)
    O16 0.1020(13) 0.0906(14) 0.0742(12) -0.0367(11) -0.0143(10) -0.0106(11)
    O17 0.0865(11) 0.0729(13) 0.0641(12) -0.0294(10) -0.0039(9) 0.0052(9)
    C18 0.0935(18) 0.078(2) 0.092(2) -0.0274(16) 0.0074(15) 0.0129(16)
    O19 0.0772(10) 0.0744(12) 0.0671(12) -0.0265(9) -0.0081(8) -0.0049(9)
    C20 0.0931(18) 0.102(2) 0.0549(17) -0.0282(16) -0.0058(13) -0.0135(15)
    O21 0.0744(10) 0.0781(12) 0.0432(9) -0.0200(8) -0.0084(7) 0.0105(8)
_geom_special_details
;
All e.s.d.'s (except the e.s.d. in the dihedral angle between two l.s. planes)
are estimated using the full covariance matrix. The cell e.s.d.'s are taken
into account individually in the estimation of e.s.d.'s in distances, angles
and torsion angles; correlations between e.s.d.'s in cell parameters are only
used when they are defined by crystal symmetry. An approximate (isotropic)
treatment of cell e.s.d.'s is used for estimating e.s.d.'s involving l.s.
planes.
;
loop_
    _geom_bond_atom_site_label_1
    _geom_bond_atom_site_label_2
    _geom_bond_site_symmetry_2
    _geom_bond_distance
    _geom_bond_publ_flag
    C1 C2 . 1.373(3) ?
    C1 C11 . 1.394(3) ?
    C1 H1 . 0.9300 ?
    C2 C3 . 1.398(3) ?
    C2 C15 . 1.480(3) ?
    C3 C4 . 1.369(3) ?
    C3 H3 . 0.9300 ?
    C4 C12 . 1.384(3) ?
    C4 H4 . 0.9300 ?
    C5 C6 . 1.368(3) ?
    C5 C14 . 1.383(3) ?
    C5 H5 . 0.9300 ?
    C6 C7 . 1.384(3) ?
    C6 H6 . 0.9300 ?
    C7 O19 . 1.364(2) ?
    C7 C8 . 1.370(3) ?
    C8 C13 . 1.400(3) ?
    C8 H8 . 0.9300 ?
    C9 O21 . 1.227(2) ?
    C9 C13 . 1.461(3) ?
    C9 C11 . 1.462(3) ?
    O10 C12 . 1.366(2) ?
    O10 C14 . 1.386(2) ?
    C11 C12 . 1.380(3) ?
    C13 C14 . 1.376(3) ?
    C15 O16 . 1.199(2) ?
    C15 O17 . 1.330(3) ?
    O17 C18 . 1.446(3) ?
    C18 H18A . 0.9600 ?
    C18 H18B . 0.9600 ?
    C18 H18C . 0.9600 ?
    O19 C20 . 1.422(3) ?
    C20 H20A . 0.9600 ?
    C20 H20B . 0.9600 ?
    C20 H20C . 0.9600 ?
loop_
    _geom_angle_atom_site_label_1
    _geom_angle_atom_site_label_2
    _geom_angle_atom_site_label_3
    _geom_angle_site_symmetry_1
    _geom_angle_site_symmetry_3
    _geom_angle
    _geom_angle_publ_flag
    C2 C1 C11 . . 121.9(2) ?
    C2 C1 H1 . . 119.1 ?
    C11 C1 H1 . . 119.1 ?
    C1 C2 C3 . . 118.4(2) ?
    C1 C2 C15 . . 122.2(2) ?
    C3 C2 C15 . . 119.4(2) ?
    C4 C3 C2 . . 121.0(2) ?
    C4 C3 H3 . . 119.5 ?
    C2 C3 H3 . . 119.5 ?
    C3 C4 C12 . . 119.2(2) ?
    C3 C4 H4 . . 120.4 ?
    C12 C4 H4 . . 120.4 ?
    C6 C5 C14 . . 119.2(2) ?
    C6 C5 H5 . . 120.4 ?
    C14 C5 H5 . . 120.4 ?
    C5 C6 C7 . . 121.0(2) ?
    C5 C6 H6 . . 119.5 ?
    C7 C6 H6 . . 119.5 ?
    O19 C7 C8 . . 125.1(2) ?
    O19 C7 C6 . . 115.3(2) ?
    C8 C7 C6 . . 119.6(2) ?
    C7 C8 C13 . . 120.2(2) ?
    C7 C8 H8 . . 119.9 ?
    C13 C8 H8 . . 119.9 ?
    O21 C9 C13 . . 122.78(19) ?
    O21 C9 C11 . . 122.5(2) ?
    C13 C9 C11 . . 114.73(19) ?
    C12 O10 C14 . . 118.97(16) ?
    C12 C11 C1 . . 117.8(2) ?
    C12 C11 C9 . . 120.9(2) ?
    C1 C11 C9 . . 121.22(19) ?
    O10 C12 C11 . . 122.33(19) ?
    O10 C12 C4 . . 116.0(2) ?
    C11 C12 C4 . . 121.6(2) ?
    C14 C13 C8 . . 119.0(2) ?
    C14 C13 C9 . . 120.5(2) ?
    C8 C13 C9 . . 120.44(19) ?
    C13 C14 C5 . . 121.0(2) ?
    C13 C14 O10 . . 122.5(2) ?
    C5 C14 O10 . . 116.5(2) ?
    O16 C15 O17 . . 123.1(2) ?
    O16 C15 C2 . . 124.7(2) ?
    O17 C15 C2 . . 112.2(2) ?
    C15 O17 C18 . . 116.59(19) ?
    O17 C18 H18A . . 109.5 ?
    O17 C18 H18B . . 109.5 ?
    H18A C18 H18B . . 109.5 ?
    O17 C18 H18C . . 109.5 ?
    H18A C18 H18C . . 109.5 ?
    H18B C18 H18C . . 109.5 ?
    C7 O19 C20 . . 117.16(17) ?
    O19 C20 H20A . . 109.5 ?
    O19 C20 H20B . . 109.5 ?
    H20A C20 H20B . . 109.5 ?
    O19 C20 H20C . . 109.5 ?
    H20A C20 H20C . . 109.5 ?
    H20B C20 H20C . . 109.5 ?
loop_
    _geom_torsion_atom_site_label_1
    _geom_torsion_atom_site_label_2
    _geom_torsion_atom_site_label_3
    _geom_torsion_atom_site_label_4
    _geom_torsion_site_symmetry_1
    _geom_torsion_site_symmetry_2
    _geom_torsion_site_symmetry_3
    _geom_torsion_site_symmetry_4
    _geom_torsion
    _geom_torsion_publ_flag
    C11 C1 C2 C3 . . . . 0.3(3) ?
    C11 C1 C2 C15 . . . . -178.91(19) ?
    C1 C2 C3 C4 . . . . -0.6(3) ?
    C15 C2 C3 C4 . . . . 178.6(2) ?
    C2 C3 C4 C12 . . . . 0.6(4) ?
    C14 C5 C6 C7 . . . . -0.2(4) ?
    C5 C6 C7 O19 . . . . -179.7(2) ?
    C5 C6 C7 C8 . . . . 0.2(4) ?
    O19 C7 C8 C13 . . . . -179.99(19) ?
    C6 C7 C8 C13 . . . . 0.1(3) ?
    C2 C1 C11 C12 . . . . 0.1(3) ?
    C2 C1 C11 C9 . . . . -179.66(19) ?
    O21 C9 C11 C12 . . . . -179.0(2) ?
    C13 C9 C11 C12 . . . . 0.7(3) ?
    O21 C9 C11 C1 . . . . 0.8(3) ?
    C13 C9 C11 C1 . . . . -179.53(17) ?
    C14 O10 C12 C11 . . . . -0.8(3) ?
    C14 O10 C12 C4 . . . . 179.6(2) ?
    C1 C11 C12 O10 . . . . -179.70(17) ?
    C9 C11 C12 O10 . . . . 0.1(3) ?
    C1 C11 C12 C4 . . . . -0.2(3) ?
    C9 C11 C12 C4 . . . . 179.6(2) ?
    C3 C4 C12 O10 . . . . 179.4(2) ?
    C3 C4 C12 C11 . . . . -0.1(4) ?
    C7 C8 C13 C14 . . . . -0.3(3) ?
    C7 C8 C13 C9 . . . . -179.76(19) ?
    O21 C9 C13 C14 . . . . 178.94(19) ?
    C11 C9 C13 C14 . . . . -0.7(3) ?
    O21 C9 C13 C8 . . . . -1.6(3) ?
    C11 C9 C13 C8 . . . . 178.67(18) ?
    C8 C13 C14 C5 . . . . 0.3(3) ?
    C9 C13 C14 C5 . . . . 179.7(2) ?
    C8 C13 C14 O10 . . . . -179.42(18) ?
    C9 C13 C14 O10 . . . . 0.0(3) ?
    C6 C5 C14 C13 . . . . -0.1(4) ?
    C6 C5 C14 O10 . . . . 179.7(2) ?
    C12 O10 C14 C13 . . . . 0.8(3) ?
    C12 O10 C14 C5 . . . . -178.9(2) ?
    C1 C2 C15 O16 . . . . 177.5(2) ?
    C3 C2 C15 O16 . . . . -1.7(4) ?
    C1 C2 C15 O17 . . . . -3.8(3) ?
    C3 C2 C15 O17 . . . . 177.05(19) ?
    O16 C15 O17 C18 . . . . -0.8(3) ?
    C2 C15 O17 C18 . . . . -179.59(18) ?
    C8 C7 O19 C20 . . . . -0.2(3) ?
    C6 C7 O19 C20 . . . . 179.7(2) ?
loop_
    _geom_hbond_atom_site_label_D
    _geom_hbond_atom_site_label_H
    _geom_hbond_atom_site_label_A
    _geom_hbond_site_symmetry_A
    _geom_hbond_distance_DH
    _geom_hbond_distance_HA
    _geom_hbond_distance_DA
    _geom_hbond_angle_DHA
    _geom_hbond_publ_flag
    C3 H3 O16 3_766 0.93 2.54 3.362(3) 147 y
    C20 H20A O21 2_445 0.96 2.50 3.454(3) 173 y
data_global
_journal_date_recd_electronic     2009-01-25
_journal_date_accepted     2009-01-29
_journal_name_full     'Acta Crystallographica, Section E'
_journal_year     2009
_journal_volume     65
_journal_issue      3
_journal_page_first     o484
_journal_page_last     o485
_journal_paper_category     QO
_journal_coeditor_code     XU2476
_publ_contact_author_name     'Dr Artur Sikorski'
_publ_contact_author_address
;
University of Gdansk
Faculty of Chemistry
Sobieskiego 18/19
80-952 Gdansk
Poland
;
_publ_contact_author_email     art@chem.univ.gda.pl
_publ_contact_author_fax     '+48 58 523 54 25'
_publ_contact_author_phone     '+48 58 523 54 25'
_publ_section_title
;
Methyl 7-methoxy-9-oxo-9H-xanthene-2-carboxylate
;
loop_
    _publ_author_name
    _publ_author_address
    'Pawe\/l Niedzia\/lkowski'
;
University of Gda\'nsk
Faculty of Chemistry
Sobieskiego 18/19
80-952 Gda\'nsk
Poland
;
    'Tadeusz Ossowski'
;
University of Gda\'nsk
Faculty of Chemistry
Sobieskiego 18/19
80-952 Gda\'nsk
Poland
;
    'Artur Sikorski'
;
University of Gda\'nsk
Faculty of Chemistry
Sobieskiego 18/19
80-952 Gda\'nsk
Poland
;
