# Supplementary material for: Methyl 7-meth­oxy-9-oxo-9H-xanthene-2-carboxyl­ate
Source: Acta Crystallogr Sect E Struct Rep Online. 2009 Feb 6;65(Pt 3):o484–5. doi: 10.1107/S1600536809003602 (PMC2968451; doi:10.1107/S1600536809003602)
Supplement: Supplementary file 2 [file e-65-0o484-Isup2.hkl]

# 
# h,k,l, Fc-squared, Fo-squared, sigma(Fo-squared) and status flag 
# 
data_I
_shelx_title ' exp_310 in P2(1)/c' 
_shelx_refln_list_code          4 
_shelx_F_calc_maximum      166.30 
_exptl_crystal_F_000       490.00 
_reflns_d_resolution_high  0.8410 
 
loop_ 
 _symmetry_equiv_pos_as_xyz 
 'x, y, z' 
 '-x, y+1/2, -z+1/2' 
 '-x, -y, -z' 
 'x, -y-1/2, z-1/2' 
 
_cell_length_a     4.7709 
_cell_length_b    10.5375 
_cell_length_c    26.7854 
_cell_angle_alpha  90.000 
_cell_angle_beta   93.266 
_cell_angle_gamma  90.000 
 
_shelx_F_squared_multiplier     1.000 
 
loop_ 
 _refln_index_h 
 _refln_index_k 
 _refln_index_l 
 _refln_F_squared_calc 
 _refln_F_squared_meas 
 _refln_F_squared_sigma 
 _refln_observed_status 
   1   0   0      317.86      321.99     11.38 o 
   2   0   0      413.85      371.36      9.86 o 
   3   0   0        2.78        0.69      5.18 o 
   4   0   0      127.16      111.87     10.20 o 
   5   0   0       14.00       11.98     12.85 o 
   1   1   0     2854.22     2773.80     23.70 o 
   2   1   0     1352.57     1331.42      8.40 o 
   3   1   0       10.50       10.80      2.59 o 
   4   1   0       16.38       15.17      5.49 o 
   5   1   0       17.61       28.93     11.27 o 
   0   2   0     1993.76     1979.06     64.36 o 
   1   2   0      311.31      246.34      9.93 o 
   2   2   0       85.02       76.38      3.69 o 
   3   2   0        9.79        6.72      5.19 o 
   4   2   0        0.52        0.83      6.82 o 
   5   2   0      108.89      104.26     10.12 o 
   1   3   0     4892.89     4778.63     34.83 o 
   2   3   0      430.75      389.14      8.69 o 
   3   3   0       33.76       33.30      3.34 o 
   4   3   0      403.27      437.43      8.81 o 
   5   3   0        1.56        0.28     10.93 o 
   0   4   0      646.67      684.30     13.33 o 
   1   4   0       15.60        6.93      5.65 o 
   2   4   0     1670.65     1622.31     25.37 o 
   3   4   0      120.97      112.09      4.40 o 
   4   4   0        0.04        3.19      8.15 o 
   5   4   0       13.48       15.55     11.73 o 
   1   5   0      739.28      817.88     10.64 o 
   2   5   0       82.46       91.13      5.13 o 
   3   5   0      111.87      109.28      4.76 o 
   4   5   0       16.58       18.87      9.81 o 
   5   5   0        2.38       -6.09     12.32 o 
   0   6   0     3415.71     3542.60     20.62 o 
   1   6   0       18.56       19.83      6.53 o 
   2   6   0        8.56        5.35      4.85 o 
   3   6   0      122.83      104.84      4.76 o 
   4   6   0       27.35       28.38      7.29 o 
   1   7   0       23.35       28.77      6.44 o 
   2   7   0       13.92       24.41      7.96 o 
   3   7   0      257.85      257.89      9.64 o 
   4   7   0       11.20        8.97     13.12 o 
   0   8   0       11.96       10.08      7.81 o 
   1   8   0        0.88        0.39      8.31 o 
   2   8   0        6.13        2.19      8.57 o 
   3   8   0        9.40       16.04      8.65 o 
   4   8   0        2.33        3.29     17.25 o 
   1   9   0      115.48      112.70     10.49 o 
   2   9   0        6.56       11.50     10.83 o 
   3   9   0        9.69       18.26     16.80 o 
   0  10   0       19.64       12.65     12.33 o 
   1  10   0        5.26        9.71     12.19 o 
   2  10   0       20.32       18.97     12.54 o 
   3  10   0       15.55       19.22     15.39 o 
   1  11   0        0.03        0.13     13.58 o 
   2  11   0        0.02        3.01     13.55 o 
   0  12   0       13.55       19.88     20.61 o 
   1  12   0        8.11        9.94     20.76 o 
  -5   1   1      160.47      171.19      8.74 o 
  -4   1   1        6.54        3.79      5.73 o 
  -3   1   1       79.53       82.43      4.28 o 
  -2   1   1       35.78       32.06      3.84 o 
  -1   1   1      327.53      289.84      6.43 o 
   1   1   1      231.12      224.89      7.93 o 
   2   1   1       64.28       66.45      2.98 o 
   3   1   1        9.13       10.78      3.03 o 
   4   1   1        1.67       -0.17      3.35 o 
   5   1   1       69.70       90.40     10.33 o 
  -5   2   1       67.68       59.60     11.19 o 
  -4   2   1       24.17       34.25      5.84 o 
  -3   2   1       20.29       20.61      4.97 o 
  -2   2   1      212.55      199.43      4.86 o 
  -1   2   1    18626.38    18096.81    191.60 o 
   0   2   1       16.94       22.34      5.75 o 
   1   2   1    11895.09    11544.47    128.04 o 
   2   2   1       54.87       48.62      4.29 o 
   3   2   1       29.70       28.77      3.82 o 
   4   2   1       22.08       19.17      6.84 o 
   5   2   1       25.19       19.46     10.62 o 
  -5   3   1        7.42        6.42      9.98 o 
  -4   3   1       30.59       38.07      7.44 o 
  -3   3   1       34.85       33.75      5.24 o 
  -2   3   1       29.35       36.63      3.51 o 
  -1   3   1      752.73      682.37     10.09 o 
   0   3   1      250.64      235.95      8.46 o 
   1   3   1     2531.22     2359.34     27.13 o 
   2   3   1      127.06      117.41      3.98 o 
   3   3   1       31.55       29.68      4.21 o 
   4   3   1      342.92      402.30      9.88 o 
   5   3   1        2.00       -1.15      9.68 o 
  -5   4   1        3.71        1.16     11.01 o 
  -4   4   1       38.36       42.49      8.43 o 
  -3   4   1       64.16       62.93      3.46 o 
  -2   4   1     2549.72     2657.90     22.89 o 
  -1   4   1      527.43      517.41      9.95 o 
   0   4   1      174.00      160.47      6.05 o 
   1   4   1     1199.32     1117.89     14.99 o 
   2   4   1      709.98      706.38      8.80 o 
   3   4   1       71.57       74.71      5.20 o 
   4   4   1      136.79      140.91      8.42 o 
   5   4   1        5.08       15.07     11.50 o 
  -5   5   1        0.92       -1.52     11.70 o 
  -4   5   1        3.95        4.35      9.59 o 
  -3   5   1        7.82        4.31      3.88 o 
  -2   5   1      937.96      949.39     11.52 o 
  -1   5   1      182.52      154.32      6.21 o 
   0   5   1       26.86       26.84      6.01 o 
   1   5   1       39.13       43.10      6.04 o 
   2   5   1      224.33      237.84      5.53 o 
   3   5   1       15.06       11.41      4.63 o 
   4   5   1       17.40       16.79      4.19 o 
   5   5   1        2.55        1.90     12.67 o 
  -4   6   1        0.13        2.12     13.15 o 
  -3   6   1       14.61       16.47      4.61 o 
  -2   6   1      105.97      104.13      5.40 o 
  -1   6   1       66.56       62.93      6.64 o 
   0   6   1      224.32      222.00      6.64 o 
   1   6   1       26.13       29.43      6.79 o 
   2   6   1        2.66        0.49      4.51 o 
   3   6   1      347.02      359.61      7.27 o 
   4   6   1        2.08        4.30      8.24 o 
  -4   7   1        0.00       -1.13     12.80 o 
  -3   7   1        2.72        1.56      5.69 o 
  -2   7   1        4.99        5.66      7.69 o 
  -1   7   1       88.80       91.02      7.11 o 
   0   7   1      168.92      159.99      6.14 o 
   1   7   1        9.27       13.65      6.38 o 
   2   7   1      120.10      105.26      8.19 o 
   3   7   1       10.80        2.06      4.58 o 
   4   7   1        0.13       -4.48     13.33 o 
  -4   8   1        0.91        9.58     15.17 o 
  -3   8   1       53.00       54.44      7.04 o 
  -2   8   1        3.26        0.88      8.17 o 
  -1   8   1       24.98       19.78      7.73 o 
   0   8   1       28.87       29.54      5.70 o 
   1   8   1       46.66       45.70      8.64 o 
   2   8   1       26.44       18.92      8.70 o 
   3   8   1        1.48        0.21      9.58 o 
   4   8   1        4.68       12.58     16.98 o 
  -3   9   1        5.16       10.07     12.54 o 
  -2   9   1        0.55       -0.41     12.65 o 
  -1   9   1       39.92       30.78     10.73 o 
   0   9   1        2.87        3.90      5.02 o 
   1   9   1      101.61       96.72     10.97 o 
   2   9   1       42.62       44.03     11.02 o 
   3   9   1        0.45       -2.14     17.63 o 
  -3  10   1        2.07       -2.80     13.94 o 
  -2  10   1        0.74       -0.87     13.75 o 
  -1  10   1        8.91        9.84     11.36 o 
   0  10   1        1.16        4.53      5.30 o 
   1  10   1       15.32       26.48     12.30 o 
   2  10   1       28.60       37.32     14.11 o 
   3  10   1        4.66       10.30     17.54 o 
  -2  11   1       22.76       15.51     13.74 o 
  -1  11   1        2.18       -5.82     14.72 o 
   0  11   1        0.01        0.39      9.10 o 
   1  11   1        0.03        1.10     13.34 o 
   2  11   1       33.24       46.33     13.77 o 
  -1  12   1        4.03        2.94     23.51 o 
   0  12   1        3.39        7.11     17.61 o 
   1  12   1        0.77       13.16     21.18 o 
  -5   0   2        0.39       -1.59      8.93 o 
  -4   0   2        3.09        2.13      2.43 o 
  -3   0   2       66.09       67.27      4.24 o 
  -2   0   2       45.82       42.14      3.98 o 
  -1   0   2      948.60      915.93     22.68 o 
   1   0   2      925.19      892.08     18.40 o 
   2   0   2        2.78       -0.64      5.87 o 
   3   0   2       26.24       23.27      3.42 o 
   4   0   2       88.19       94.55      6.97 o 
   5   0   2       37.15       46.60     17.02 o 
  -5   1   2       59.89       64.40      8.13 o 
  -4   1   2        1.87        5.13      5.13 o 
  -3   1   2       16.49       16.82      4.04 o 
  -2   1   2     1226.68     1142.31      8.95 o 
  -1   1   2      346.83      313.37      4.75 o 
   1   1   2      244.33      234.72      8.64 o 
   2   1   2        2.44        2.28      3.74 o 
   3   1   2       27.84       23.47      3.87 o 
   4   1   2        0.37        2.90      4.12 o 
   5   1   2      221.13      252.79     12.72 o 
  -5   2   2        0.01       -4.37      9.11 o 
  -4   2   2       10.13        8.24      5.99 o 
  -3   2   2       22.40       23.07      4.64 o 
  -2   2   2      342.83      318.31      4.85 o 
  -1   2   2    27654.35    27182.89    245.21 o 
   0   2   2        0.98       14.28      5.91 o 
   1   2   2     4012.23     3913.40     35.21 o 
   2   2   2      220.67      220.26      5.32 o 
   3   2   2      159.23      156.51      4.99 o 
   4   2   2       20.37       10.93      4.03 o 
   5   2   2        4.66        6.72     11.55 o 
  -5   3   2        6.85        9.80      9.59 o 
  -4   3   2       34.81       40.44      7.16 o 
  -3   3   2      181.49      188.86      5.43 o 
  -2   3   2      615.99      662.74     10.12 o 
  -1   3   2      213.54      211.37      5.82 o 
   0   3   2     4695.42     4752.45     51.31 o 
   1   3   2      294.00      290.33      7.36 o 
   2   3   2       62.46       69.75      4.03 o 
   3   3   2        0.34        3.39      4.78 o 
   4   3   2      245.01      281.34      9.10 o 
   5   3   2        0.00       -1.55     10.62 o 
  -5   4   2        2.61        6.05     12.55 o 
  -4   4   2       48.09       39.54      8.18 o 
  -3   4   2       16.46       15.33      2.91 o 
  -2   4   2      116.46      119.15      4.76 o 
  -1   4   2     1550.51     1567.92     23.18 o 
   0   4   2       45.72       40.16      5.84 o 
   1   4   2      679.21      629.38     10.82 o 
   2   4   2        7.78        5.94      5.21 o 
   3   4   2        4.64        3.49      4.69 o 
   4   4   2      415.72      441.63     10.43 o 
   5   4   2        0.43        3.08     11.51 o 
  -5   5   2        3.72        2.77     11.48 o 
  -4   5   2       30.65       29.03      9.45 o 
  -3   5   2        0.58        2.55      3.65 o 
  -2   5   2     1105.69     1195.43     14.46 o 
  -1   5   2       23.88       22.79      6.31 o 
   0   5   2       22.33       18.38      6.07 o 
   1   5   2       65.63       69.14      6.67 o 
   2   5   2       18.34       13.41      4.79 o 
   3   5   2      915.54      906.51     16.47 o 
   4   5   2       21.34       16.65      5.83 o 
   5   5   2       14.41       13.14     13.72 o 
  -4   6   2       31.32       27.11     12.00 o 
  -3   6   2      297.90      279.07      5.52 o 
  -2   6   2       74.99       82.23      5.44 o 
  -1   6   2        2.91       -2.92      8.41 o 
   0   6   2       68.93       69.87      6.28 o 
   1   6   2        0.87       -0.42      6.86 o 
   2   6   2       16.12        6.94      4.53 o 
   3   6   2        5.88       10.97      5.77 o 
   4   6   2       19.40       24.10      9.22 o 
  -4   7   2        2.03        5.02     12.10 o 
  -3   7   2       28.50       26.31      4.62 o 
  -2   7   2       12.34       10.55      9.36 o 
  -1   7   2       29.81       30.37      6.68 o 
   0   7   2      709.58      765.75      9.41 o 
   1   7   2      126.52      116.87      7.04 o 
   2   7   2      161.59      170.46      8.09 o 
   3   7   2       29.08       30.32      6.54 o 
   4   7   2        4.60        6.02     14.82 o 
  -4   8   2       29.80       30.50     14.67 o 
  -3   8   2        0.54       -0.68      8.20 o 
  -2   8   2       21.21       29.50      9.17 o 
  -1   8   2      230.47      221.02     10.34 o 
   0   8   2        2.94        4.44      5.97 o 
   1   8   2      295.33      292.54      9.69 o 
   2   8   2      166.88      158.81      9.73 o 
   3   8   2        7.21       10.98      6.16 o 
   4   8   2        3.80        7.20     19.26 o 
  -3   9   2        1.12        6.15     12.85 o 
  -2   9   2       11.93       16.54     11.92 o 
  -1   9   2        5.04        1.61      9.51 o 
   0   9   2        5.70        5.25      5.30 o 
   1   9   2       12.71       14.64     10.40 o 
   2   9   2       35.82       41.55     11.44 o 
   3   9   2        4.62       13.78     15.88 o 
  -3  10   2        0.12        3.06     13.95 o 
  -2  10   2       20.51       20.03     12.52 o 
  -1  10   2        1.40        1.22     12.11 o 
   0  10   2       13.37       10.97      5.81 o 
   1  10   2       19.39       22.43     12.04 o 
   2  10   2        7.88        0.30     13.82 o 
   3  10   2        0.03        8.27     18.44 o 
  -2  11   2       21.46       15.20     13.68 o 
  -1  11   2        2.56        0.84     12.09 o 
   0  11   2        2.65        6.29     10.26 o 
   1  11   2        1.99        4.61     13.93 o 
   2  11   2        5.39        8.06     19.10 o 
  -1  12   2        0.00        2.34     14.25 o 
   0  12   2        2.76       12.11     19.01 o 
   1  12   2        1.70       18.04     27.80 o 
  -5   1   3       14.93       14.86      7.74 o 
  -4   1   3        0.15        3.04      4.99 o 
  -3   1   3      162.54      176.52      4.55 o 
  -2   1   3      533.30      515.25      3.89 o 
  -1   1   3     2634.83     2330.23     14.15 o 
   0   1   3     1500.45     1497.23     26.45 o 
   1   1   3     1985.62     1942.83     22.46 o 
   2   1   3      193.07      188.11      4.71 o 
   3   1   3      537.88      562.39     10.27 o 
   4   1   3        4.40        5.29      4.27 o 
   5   1   3      166.84      174.74     10.41 o 
  -5   2   3        1.28       -4.15      9.12 o 
  -4   2   3        0.83        1.38      6.28 o 
  -3   2   3       25.92       27.37      4.48 o 
  -2   2   3      313.73      328.49      4.62 o 
  -1   2   3    17727.12    17574.07    107.46 o 
   0   2   3     1631.05     1725.11     32.11 o 
   1   2   3     1158.24     1143.23     19.51 o 
   2   2   3      231.55      243.50      5.35 o 
   3   2   3        8.99        7.42      5.06 o 
   4   2   3       13.84       18.13      5.58 o 
   5   2   3        0.51       -0.51     11.02 o 
  -5   3   3        0.13        9.31      9.90 o 
  -4   3   3       40.25       41.21      7.39 o 
  -3   3   3       35.25       24.39      3.12 o 
  -2   3   3        3.10       -0.09      3.33 o 
  -1   3   3       37.90       26.30      4.97 o 
   0   3   3        5.14        9.00      4.29 o 
   1   3   3      142.10      139.11      5.50 o 
   2   3   3       45.79       42.92      4.58 o 
   3   3   3       17.97       18.94      5.15 o 
   4   3   3       55.13       72.96      8.40 o 
   5   3   3        0.26       -0.67     10.96 o 
  -5   4   3        0.83        0.81     11.95 o 
  -4   4   3        5.15        3.61      8.34 o 
  -3   4   3        1.30        3.86      4.72 o 
  -2   4   3      782.14      767.97      8.02 o 
  -1   4   3     3378.17     3380.27     18.60 o 
   0   4   3      303.72      270.07      6.98 o 
   1   4   3       70.24       75.32      5.36 o 
   2   4   3       60.66       52.21      5.05 o 
   3   4   3        0.06       -4.14      4.45 o 
   4   4   3       49.45       41.44      6.04 o 
   5   4   3        0.70        3.28     12.44 o 
  -5   5   3        0.06        2.40     12.90 o 
  -4   5   3        6.92       13.40      7.17 o 
  -3   5   3       55.23       55.00      3.52 o 
  -2   5   3       21.87       24.36      4.00 o 
  -1   5   3      160.03      184.00      5.25 o 
   0   5   3      237.71      247.97      6.04 o 
   1   5   3       22.05       31.05      6.67 o 
   2   5   3       16.68       14.07      5.51 o 
   3   5   3     1056.53     1086.39     21.07 o 
   4   5   3        0.43        8.08      6.83 o 
   5   5   3       12.87       14.74     14.43 o 
  -4   6   3       16.77       22.71     11.39 o 
  -3   6   3      388.21      403.94      9.29 o 
  -2   6   3       67.57       70.28      7.04 o 
  -1   6   3       16.22       13.55      4.00 o 
   0   6   3      242.91      253.11      5.90 o 
   1   6   3        3.21        1.57      6.50 o 
   2   6   3      126.54      128.92      5.43 o 
   3   6   3      169.70      162.17      6.81 o 
   4   6   3       15.25       12.50      9.72 o 
  -4   7   3        0.65        5.18     12.62 o 
  -3   7   3      105.92      101.90      6.44 o 
  -2   7   3        9.39       10.57      7.91 o 
  -1   7   3        2.11        3.09      7.09 o 
   0   7   3      296.83      324.71      6.27 o 
   1   7   3        3.35        3.36      6.64 o 
   2   7   3       36.15       31.46      7.86 o 
   3   7   3        4.04       15.78      6.54 o 
   4   7   3        1.07       10.05     13.98 o 
  -4   8   3       20.89       27.82     17.95 o 
  -3   8   3       18.55       24.27      7.99 o 
  -2   8   3       28.59       33.92      9.71 o 
  -1   8   3       28.96       27.63      8.58 o 
   0   8   3        0.94        4.58      5.96 o 
   1   8   3       17.40       10.18      8.89 o 
   2   8   3      425.55      415.19     16.28 o 
   3   8   3        2.69        5.01      8.91 o 
   4   8   3        0.22        4.03     17.67 o 
  -3   9   3        0.01        1.87     12.03 o 
  -2   9   3       16.74        3.81     12.18 o 
  -1   9   3       13.36       11.92     10.82 o 
   0   9   3       96.88      104.60      6.59 o 
   1   9   3      253.61      247.33     11.40 o 
   2   9   3       74.75       70.13     12.91 o 
   3   9   3        3.64       10.85     15.78 o 
  -3  10   3        2.79        0.82     14.17 o 
  -2  10   3       29.56       25.70     12.94 o 
  -1  10   3        0.09        1.50      6.34 o 
   0  10   3        0.69       -3.55      6.34 o 
   1  10   3        0.22       -3.23     11.93 o 
   2  10   3        4.04        0.33     17.50 o 
   3  10   3        0.61       -2.78     18.17 o 
  -2  11   3        4.74       18.95     14.16 o 
  -1  11   3       12.91       16.26     11.45 o 
   0  11   3        0.00        8.04     16.41 o 
   1  11   3        5.45        2.12     17.99 o 
   2  11   3       10.99       27.45     19.73 o 
  -1  12   3        3.23        7.87     15.28 o 
   0  12   3        6.80        2.85     16.94 o 
   1  12   3        0.05       10.76     21.92 o 
  -5   0   4        5.80       13.17      9.29 o 
  -4   0   4        0.40       -4.92      7.90 o 
  -3   0   4      487.15      503.47     11.07 o 
  -2   0   4      460.06      428.54      7.75 o 
  -1   0   4        6.05        7.05      3.76 o 
   0   0   4    19581.02    20323.26    164.65 o 
   1   0   4     4743.70     4547.57     18.50 o 
   2   0   4        8.08        6.63      4.62 o 
   3   0   4      397.93      405.83      8.65 o 
   4   0   4        2.47        6.48      7.01 o 
   5   0   4       77.63       84.35     17.21 o 
  -5   1   4       11.08       10.68      7.01 o 
  -4   1   4        5.23        6.95      4.71 o 
  -3   1   4      426.86      444.33      4.89 o 
  -2   1   4      166.38      156.13      3.62 o 
  -1   1   4     3970.53     4007.34     12.81 o 
   0   1   4     3415.24     3302.64     25.98 o 
   1   1   4      199.06      220.12      6.38 o 
   2   1   4      232.00      245.19      5.14 o 
   3   1   4       83.92       82.79      4.64 o 
   4   1   4        2.70        4.02      4.60 o 
   5   1   4       20.00       25.03      9.78 o 
  -5   2   4       11.83        7.13      9.10 o 
  -4   2   4       58.08       57.42      6.34 o 
  -3   2   4       35.49       37.18      3.05 o 
  -2   2   4     1967.31     1923.20     13.01 o 
  -1   2   4      365.37      344.62      6.55 o 
   0   2   4     1970.59     1989.39     15.29 o 
   1   2   4      142.05      127.67      5.30 o 
   2   2   4      387.04      364.16      5.79 o 
   3   2   4      426.55      445.76      7.72 o 
   4   2   4        8.21        3.71      6.29 o 
   5   2   4       14.09       16.31     10.50 o 
  -5   3   4        8.27       13.29     11.40 o 
  -4   3   4       21.99       29.01      6.42 o 
  -3   3   4      171.26      168.01      5.14 o 
  -2   3   4       96.74       89.30      3.50 o 
  -1   3   4       96.54       99.50      4.64 o 
   0   3   4     1327.63     1320.64     13.91 o 
   1   3   4       38.45       37.66      4.93 o 
   2   3   4       76.44       68.74      4.61 o 
   3   3   4        1.31        2.09      5.15 o 
   4   3   4     1194.85     1321.54     29.00 o 
   5   3   4        3.07        8.60     10.90 o 
  -5   4   4       12.06        9.36     11.42 o 
  -4   4   4        2.62        4.92      6.89 o 
  -3   4   4       25.58       25.29      4.14 o 
  -2   4   4     4175.92     4147.81     23.95 o 
  -1   4   4        1.68        2.67      3.70 o 
   0   4   4       19.57       25.96      6.77 o 
   1   4   4        7.57        6.96      5.54 o 
   2   4   4      356.83      320.02      7.38 o 
   3   4   4        0.05        2.02      3.81 o 
   4   4   4      145.02      138.68      7.29 o 
   5   4   4        6.05        4.14     14.69 o 
  -5   5   4        0.00       -8.47     12.64 o 
  -4   5   4       14.39       12.69      4.21 o 
  -3   5   4        5.18        0.43      4.13 o 
  -2   5   4       98.67      107.93      5.59 o 
  -1   5   4     2266.92     2449.57     19.92 o 
   0   5   4      753.56      743.79     13.58 o 
   1   5   4       17.16       22.81      7.90 o 
   2   5   4       12.59        6.02      4.11 o 
   3   5   4      471.08      480.18     13.57 o 
   4   5   4        0.47        1.18      8.34 o 
   5   5   4        4.29       -2.42     14.56 o 
  -4   6   4        4.56        3.12     11.95 o 
  -3   6   4      205.59      256.16      6.19 o 
  -2   6   4        0.37        1.36      6.02 o 
  -1   6   4        1.46       -1.95      5.08 o 
   0   6   4      311.11      312.14      5.97 o 
   1   6   4       99.81       87.85      6.95 o 
   2   6   4       12.17       14.37      5.01 o 
   3   6   4      387.69      423.82      8.63 o 
   4   6   4        0.20        4.47     10.42 o 
  -4   7   4        0.12       -7.41     12.52 o 
  -3   7   4       51.12       60.87      6.54 o 
  -2   7   4       11.61        7.02      7.24 o 
  -1   7   4      163.30      164.09      7.61 o 
   0   7   4       11.10       14.26      5.19 o 
   1   7   4      323.89      319.19      8.29 o 
   2   7   4      658.00      617.86     25.01 o 
   3   7   4       28.56       18.76      6.25 o 
   4   7   4        0.27        3.53     15.37 o 
  -4   8   4       47.07       42.54     15.21 o 
  -3   8   4        2.63        3.35     10.16 o 
  -2   8   4        6.34        4.33      7.38 o 
  -1   8   4       92.93       93.77      9.14 o 
   0   8   4       22.53       26.46      6.31 o 
   1   8   4       10.23       13.14      9.11 o 
   2   8   4      105.73       98.08      7.95 o 
   3   8   4        3.95        9.20     10.18 o 
   4   8   4        0.42       -0.28     19.71 o 
  -3   9   4        0.72       -9.06     11.83 o 
  -2   9   4        8.32        7.83      7.60 o 
  -1   9   4        0.01        1.68      6.48 o 
   0   9   4        3.77        3.51      6.52 o 
   1   9   4        1.32        3.27     12.91 o 
   2   9   4        0.05        6.68      9.09 o 
   3   9   4        3.48       -0.39     13.67 o 
  -3  10   4        4.54        0.87     13.32 o 
  -2  10   4        2.54        3.87     13.10 o 
  -1  10   4        7.86        6.68      4.74 o 
   0  10   4       15.53       23.41      8.13 o 
   1  10   4      182.91      203.26     17.63 o 
   2  10   4        1.02       -5.74     17.65 o 
   3  10   4        1.09        1.34     15.88 o 
  -2  11   4        0.37       -4.39     13.49 o 
  -1  11   4       53.19       50.97     12.43 o 
   0  11   4        5.89        8.32     19.14 o 
   1  11   4       18.85       23.26     17.95 o 
   2  11   4        0.49        7.31     20.12 o 
  -1  12   4        3.94        9.66     15.22 o 
   0  12   4       28.05       18.42     17.05 o 
   1  12   4        3.13        4.12     21.74 o 
  -5   1   5        9.32        8.55      7.06 o 
  -4   1   5       54.09       52.68      4.80 o 
  -3   1   5       74.94       80.81      3.53 o 
  -2   1   5      118.69      112.45      3.64 o 
  -1   1   5     1462.37     1448.01      7.55 o 
   0   1   5     1247.18     1349.37     11.76 o 
   1   1   5       29.43       28.05      5.54 o 
   2   1   5     1128.28     1174.34     17.96 o 
   3   1   5       87.45       86.35      5.25 o 
   4   1   5        1.96        0.77      4.47 o 
   5   1   5        2.82        4.54      9.46 o 
  -5   2   5        2.07       -0.63      8.48 o 
  -4   2   5       51.07       57.40      6.39 o 
  -3   2   5       27.06       25.68      3.34 o 
  -2   2   5     3012.19     3015.95     17.32 o 
  -1   2   5      430.25      452.22      5.24 o 
   0   2   5      471.74      435.94      5.07 o 
   1   2   5       56.42       51.73      4.87 o 
   2   2   5      251.68      276.07      5.25 o 
   3   2   5        6.96        7.99      5.75 o 
   4   2   5       11.88       13.21      6.53 o 
   5   2   5       11.80       14.65     10.71 o 
  -5   3   5        0.06        3.23     12.50 o 
  -4   3   5       22.17       21.29      6.35 o 
  -3   3   5       12.66       10.73      4.38 o 
  -2   3   5      673.39      698.67      7.31 o 
  -1   3   5     1442.61     1399.54     15.30 o 
   0   3   5       76.24       62.18      4.06 o 
   1   3   5       39.65       44.27      4.72 o 
   2   3   5      555.85      573.90      8.62 o 
   3   3   5        0.09       -0.51      5.77 o 
   4   3   5       95.24      103.30      7.88 o 
   5   3   5        0.08        4.53     11.78 o 
  -5   4   5       12.20       12.11     11.59 o 
  -4   4   5        0.85        1.87      6.11 o 
  -3   4   5       37.83       33.72      5.65 o 
  -2   4   5     2383.26     2432.82     25.31 o 
  -1   4   5      500.38      474.26      6.89 o 
   0   4   5      104.10      100.35      6.56 o 
   1   4   5      491.78      493.38      7.17 o 
   2   4   5       64.39       46.75      5.02 o 
   3   4   5        0.17        1.24      7.10 o 
   4   4   5       15.75       26.98      7.83 o 
   5   4   5        0.01       -0.59     14.87 o 
  -5   5   5        1.30        6.96     13.29 o 
  -4   5   5        5.08        2.73     10.62 o 
  -3   5   5       20.00        9.50      4.18 o 
  -2   5   5        1.70        1.03      4.99 o 
  -1   5   5      875.06      947.29     14.81 o 
   0   5   5      109.85      101.22      7.04 o 
   1   5   5       13.78       15.79      5.58 o 
   2   5   5      156.48      130.93      7.86 o 
   3   5   5       52.35       53.49      6.08 o 
   4   5   5        9.44        7.54      8.60 o 
   5   5   5        2.97       -0.86     17.61 o 
  -4   6   5        2.25        3.48     11.70 o 
  -3   6   5      177.20      152.20      6.21 o 
  -2   6   5        4.96        6.59      5.94 o 
  -1   6   5       33.62       35.75      5.72 o 
   0   6   5      484.39      504.10      8.44 o 
   1   6   5       69.85       64.01      7.99 o 
   2   6   5        2.52        7.99      6.45 o 
   3   6   5      300.91      306.04     12.25 o 
   4   6   5        9.35       14.84     11.35 o 
  -4   7   5        1.33       -4.78     12.62 o 
  -3   7   5      252.67      244.05      6.73 o 
  -2   7   5       48.09       59.59      6.91 o 
  -1   7   5       94.89       83.35      5.84 o 
   0   7   5       64.04       60.62      7.14 o 
   1   7   5        5.60        5.44      8.24 o 
   2   7   5     1167.89     1207.54     20.10 o 
   3   7   5       16.61       15.05      7.00 o 
   4   7   5        0.45        1.85     11.58 o 
  -4   8   5       39.79       32.32     15.10 o 
  -3   8   5        7.04        3.51      9.96 o 
  -2   8   5        4.96        2.65      6.23 o 
  -1   8   5       27.64       18.19      5.54 o 
   0   8   5        6.53        7.96      8.91 o 
   1   8   5       31.71       51.45     12.15 o 
   2   8   5       49.41       44.60     11.42 o 
   3   8   5       83.55       79.18     13.73 o 
   4   8   5        7.55       23.54     18.69 o 
  -3   9   5        0.39       -2.93     11.27 o 
  -2   9   5        9.43        1.74     11.45 o 
  -1   9   5        3.93       -1.52     12.21 o 
   0   9   5        2.79        0.75     10.03 o 
   1   9   5       18.09       14.94     13.02 o 
   2   9   5       24.41       16.60      5.00 o 
   3   9   5        0.49        1.47     17.84 o 
  -3  10   5        0.57        1.70     13.09 o 
  -2  10   5       22.12        3.46     13.00 o 
  -1  10   5        1.16       -3.28     13.33 o 
   0  10   5       13.40       17.66     14.55 o 
   1  10   5      222.62      229.74     17.32 o 
   2  10   5        0.02        2.45     17.65 o 
   3  10   5        0.95        6.39     16.34 o 
  -2  11   5        0.07       -5.23     14.56 o 
  -1  11   5       18.57       11.95     12.42 o 
   0  11   5       35.29       38.52     15.55 o 
   1  11   5       22.01       15.29     20.36 o 
   2  11   5       15.55        7.92     19.66 o 
  -1  12   5        0.99       -0.58     15.43 o 
   0  12   5        0.02       -0.02     16.56 o 
   1  12   5        0.00        9.21     22.41 o 
  -5   0   6        5.07        8.22      9.31 o 
  -4   0   6        4.15        1.99      7.19 o 
  -3   0   6     2629.53     2816.98     21.04 o 
  -2   0   6      228.23      219.86      4.34 o 
  -1   0   6     1978.72     1932.46      9.51 o 
   0   0   6       23.23       25.91      8.41 o 
   1   0   6     1791.82     1628.21      9.92 o 
   2   0   6     1239.47     1203.60     19.17 o 
   3   0   6       67.81       61.67      7.82 o 
   4   0   6       48.73       43.42      8.45 o 
   5   0   6        1.15        3.34     16.15 o 
  -5   1   6        3.68        7.54      7.15 o 
  -4   1   6      110.00      103.10      4.90 o 
  -3   1   6       16.50       14.27      3.48 o 
  -2   1   6       17.20       13.99      2.46 o 
  -1   1   6       16.27       14.20      3.66 o 
   0   1   6      780.47      790.13     10.73 o 
   1   1   6      346.57      317.38      6.55 o 
   2   1   6      636.62      671.64      7.71 o 
   3   1   6      418.04      434.06      8.17 o 
   4   1   6       12.59        9.90      4.37 o 
   5   1   6       14.74       13.55     10.07 o 
  -5   2   6        1.52        5.85      8.81 o 
  -4   2   6       16.72       14.83      6.19 o 
  -3   2   6        5.41        4.09      3.78 o 
  -2   2   6       62.54       63.74      2.55 o 
  -1   2   6      673.85      679.70      6.64 o 
   0   2   6     1648.35     1585.63     15.25 o 
   1   2   6      497.54      461.37      7.94 o 
   2   2   6      977.62     1079.56     13.21 o 
   3   2   6       41.88       38.21      4.11 o 
   4   2   6       30.56       27.43      6.49 o 
   5   2   6        6.05       16.51     10.97 o 
  -5   3   6        0.41        4.54     11.85 o 
  -4   3   6        2.53        0.73      6.03 o 
  -3   3   6       26.92       25.02      4.41 o 
  -2   3   6     1482.53     1623.99     14.60 o 
  -1   3   6       41.94       44.28      5.47 o 
   0   3   6      302.72      318.13      7.22 o 
   1   3   6       12.99       14.05      5.02 o 
   2   3   6      122.61      128.29      4.77 o 
   3   3   6        6.13        5.85      6.18 o 
   4   3   6      166.01      158.90      8.40 o 
   5   3   6        5.39        9.26     12.24 o 
  -5   4   6        1.34       22.00     15.11 o 
  -4   4   6        0.77        0.59      5.55 o 
  -3   4   6       14.63       10.51      5.67 o 
  -2   4   6      275.15      269.60      4.66 o 
  -1   4   6      412.68      455.20      8.42 o 
   0   4   6        6.29        7.84      6.16 o 
   1   4   6      116.12      116.26      5.62 o 
   2   4   6      148.65      132.53      6.31 o 
   3   4   6       32.17       25.26      7.33 o 
   4   4   6       36.57       36.42      8.31 o 
   5   4   6        3.29        0.56     13.83 o 
  -5   5   6        2.34        6.93     13.65 o 
  -4   5   6       11.81       11.82      7.66 o 
  -3   5   6       79.91       64.79      4.73 o 
  -2   5   6      224.80      224.34      5.32 o 
  -1   5   6        6.35        4.64      5.30 o 
   0   5   6      523.55      540.79     12.59 o 
   1   5   6      123.34      113.07      6.40 o 
   2   5   6        0.06        1.09      4.02 o 
   3   5   6      848.06      919.03     17.00 o 
   4   5   6        1.11        1.47     10.01 o 
   5   5   6        4.07       10.83     17.35 o 
  -4   6   6        0.85        6.68      9.19 o 
  -3   6   6      267.26      246.25      6.48 o 
  -2   6   6      189.08      174.74      5.88 o 
  -1   6   6      143.43      141.18      6.37 o 
   0   6   6      123.57      120.14      6.55 o 
   1   6   6       87.33       77.19      8.13 o 
   2   6   6      141.35      164.46      6.89 o 
   3   6   6      209.34      224.86     10.42 o 
   4   6   6        8.54        5.83     12.93 o 
  -4   7   6        7.52        3.27     12.69 o 
  -3   7   6       14.40        7.49      5.59 o 
  -2   7   6        0.02        3.87      5.76 o 
  -1   7   6        0.01       -2.75      6.25 o 
   0   7   6      167.16      177.92      7.40 o 
   1   7   6       14.45       14.73      7.91 o 
   2   7   6      555.73      579.07     11.72 o 
   3   7   6       34.44       36.14      8.45 o 
   4   7   6        0.02        8.45     12.94 o 
  -4   8   6       36.93       39.77     15.20 o 
  -3   8   6       15.49       -4.37      8.37 o 
  -2   8   6        0.33       -0.47      4.10 o 
  -1   8   6        8.58        9.34      6.97 o 
   0   8   6        2.29       -1.10      9.35 o 
   1   8   6       24.96       33.67     11.57 o 
   2   8   6      278.19      305.56     11.33 o 
   3   8   6       22.21       28.08     14.02 o 
   4   8   6        2.82       -6.55     21.98 o 
  -3   9   6        0.01       -0.92     12.13 o 
  -2   9   6       66.65       51.92     12.63 o 
  -1   9   6        0.21       -2.30      5.07 o 
   0   9   6       30.63       37.41     10.46 o 
   1   9   6      261.48      302.56     19.74 o 
   2   9   6        2.82       10.36     11.85 o 
   3   9   6        2.59       -1.55     13.97 o 
  -3  10   6        0.47        8.76     13.57 o 
  -2  10   6       12.39        9.92     13.24 o 
  -1  10   6        2.68        9.53     12.96 o 
   0  10   6       10.97       15.77     14.29 o 
   1  10   6      108.73      125.54     16.04 o 
   2  10   6       17.02       18.74     14.71 o 
   3  10   6        1.27        9.46     16.33 o 
  -2  11   6        2.88       12.62     14.62 o 
  -1  11   6       26.52       27.80     12.54 o 
   0  11   6       51.11       49.67     15.26 o 
   1  11   6        0.94        8.95     20.29 o 
   2  11   6        1.18        7.04     20.67 o 
  -1  12   6        0.59       -9.29     17.27 o 
   0  12   6       45.81       46.16     17.88 o 
   1  12   6        3.78       19.02     27.72 o 
  -5   1   7        1.49       -0.51      6.52 o 
  -4   1   7        3.83        3.64      3.75 o 
  -3   1   7        2.25        1.82      3.64 o 
  -2   1   7      283.50      273.55      4.38 o 
  -1   1   7       79.50       70.98      4.17 o 
   0   1   7      748.11      683.66      8.31 o 
   1   1   7        0.97        0.20      5.06 o 
   2   1   7       95.90       94.09      5.52 o 
   3   1   7     1004.94     1072.59     13.79 o 
   4   1   7        1.82        2.79      3.91 o 
   5   1   7        2.35        7.94     10.24 o 
  -5   2   7        3.57        3.97      8.69 o 
  -4   2   7        5.02        1.48      4.03 o 
  -3   2   7       14.04       13.72      4.19 o 
  -2   2   7      298.88      300.40      4.92 o 
  -1   2   7       34.81       39.72      4.50 o 
   0   2   7      860.12      840.21      7.40 o 
   1   2   7     1022.26     1000.25     10.58 o 
   2   2   7       11.56        4.54      3.65 o 
   3   2   7       56.01       46.81      4.89 o 
   4   2   7       13.61       11.94      6.51 o 
   5   2   7       17.12        8.87     11.89 o 
  -5   3   7        5.13        3.18     10.39 o 
  -4   3   7        1.01        0.58      3.52 o 
  -3   3   7        1.37        4.20      4.34 o 
  -2   3   7      139.09      148.91      4.20 o 
  -1   3   7      191.69      202.75      4.85 o 
   0   3   7      156.65      162.83      5.20 o 
   1   3   7     3633.54     3982.01     30.50 o 
   2   3   7       33.06       32.14      4.45 o 
   3   3   7       22.52       15.60      5.69 o 
   4   3   7        0.78        1.37      7.77 o 
   5   3   7        4.86        2.38     12.24 o 
  -5   4   7       13.67        4.52     14.26 o 
  -4   4   7        9.23        6.75      3.43 o 
  -3   4   7        0.58       -0.09      6.45 o 
  -2   4   7      344.96      367.65      5.39 o 
  -1   4   7     1286.42     1303.52     10.64 o 
   0   4   7       46.02       40.57      4.10 o 
   1   4   7      392.11      413.73      7.11 o 
   2   4   7       97.45      112.56      6.36 o 
   3   4   7       15.16       20.12      7.61 o 
   4   4   7       11.62       16.46      9.29 o 
   5   4   7        0.58        3.06     13.62 o 
  -5   5   7        1.09        2.95     13.84 o 
  -4   5   7       75.43       69.34      9.52 o 
  -3   5   7        2.23        3.32      4.02 o 
  -2   5   7       39.87       44.31      5.32 o 
  -1   5   7        2.04        6.19      5.36 o 
   0   5   7       48.10       46.58      5.97 o 
   1   5   7      419.78      446.30      7.31 o 
   2   5   7       48.74       54.97      6.62 o 
   3   5   7      526.90      512.46     13.71 o 
   4   5   7        1.10        2.51     11.84 o 
  -4   6   7        3.34        8.44      8.58 o 
  -3   6   7      307.47      262.40      6.82 o 
  -2   6   7       65.65       59.73      7.41 o 
  -1   6   7       63.44       65.38      6.08 o 
   0   6   7      156.77      153.70      7.05 o 
   1   6   7        0.03        0.84      5.96 o 
   2   6   7      179.51      183.34      6.79 o 
   3   6   7       38.08       34.93      7.76 o 
   4   6   7        1.11        1.53     13.04 o 
  -4   7   7        3.08        1.17     12.73 o 
  -3   7   7        3.07        6.22      5.65 o 
  -2   7   7        0.00       -0.20      8.88 o 
  -1   7   7        0.00        1.97      6.96 o 
   0   7   7       22.36       21.45      7.18 o 
   1   7   7        3.59        3.55      7.07 o 
   2   7   7       14.75       23.01      6.85 o 
   3   7   7        3.28        7.80      9.88 o 
   4   7   7        4.37        9.46     14.87 o 
  -4   8   7        4.43       -0.93     17.78 o 
  -3   8   7        2.05        4.35      8.77 o 
  -2   8   7        0.92        3.15      9.76 o 
  -1   8   7       11.29        7.60      8.49 o 
   0   8   7       10.04        7.75     10.49 o 
   1   8   7        6.87        4.94     10.34 o 
   2   8   7      223.48      218.97     10.93 o 
   3   8   7       14.53       14.41     14.40 o 
   4   8   7        3.04        6.52     21.91 o 
  -3   9   7        0.00       -0.64     12.22 o 
  -2   9   7      110.23      100.18     13.13 o 
  -1   9   7        1.12       -7.02      7.58 o 
   0   9   7        0.04       -4.66     11.11 o 
   1   9   7      678.44      734.49     24.92 o 
   2   9   7        0.29       -5.82     12.78 o 
   3   9   7        0.08       -9.97     14.65 o 
  -3  10   7        0.56        4.31     15.10 o 
  -2  10   7        4.50        4.66     14.25 o 
  -1  10   7        2.26        0.19     13.92 o 
   0  10   7       11.50       16.02     10.98 o 
   1  10   7        3.32        4.24     14.52 o 
   2  10   7        2.43        6.60     14.32 o 
   3  10   7        5.14       12.24     16.32 o 
  -2  11   7        0.01        9.61     14.90 o 
  -1  11   7        0.97        5.08     14.15 o 
   0  11   7        0.43        2.53     15.12 o 
   1  11   7        0.01        4.53     17.49 o 
   2  11   7        0.22        5.20     22.70 o 
  -1  12   7       16.79        9.48     16.51 o 
   0  12   7       83.73      118.89     20.52 o 
  -5   0   8        0.34        5.04      9.25 o 
  -4   0   8        0.92       -2.61      6.59 o 
  -3   0   8      383.33      395.87      7.97 o 
  -2   0   8        0.01        0.13      4.41 o 
  -1   0   8     1753.13     1604.54      8.11 o 
   0   0   8     3524.26     3462.53     27.02 o 
   1   0   8     2958.46     3049.25     21.05 o 
   2   0   8      586.87      591.84      8.96 o 
   3   0   8       21.09       19.80      7.17 o 
   4   0   8       11.82        8.03      9.38 o 
   5   0   8       22.54       19.84     15.81 o 
  -5   1   8        0.00       -0.80      6.83 o 
  -4   1   8       29.90       31.38      3.93 o 
  -3   1   8      128.46      144.83      3.86 o 
  -2   1   8      455.64      470.78      5.31 o 
  -1   1   8      524.74      521.42      4.80 o 
   0   1   8      276.66      278.18      5.64 o 
   1   1   8       35.33       29.33      5.25 o 
   2   1   8     1742.90     1851.69     15.93 o 
   3   1   8       27.21       31.63      5.48 o 
   4   1   8        1.10        0.72      3.25 o 
   5   1   8        1.80       10.55     11.86 o 
  -5   2   8        1.13        1.92      8.54 o 
  -4   2   8      142.18      139.12      5.41 o 
  -3   2   8        2.42        2.00      4.16 o 
  -2   2   8      102.22      102.82      3.59 o 
  -1   2   8      188.62      199.96      5.19 o 
   0   2   8       47.70       39.74      4.49 o 
   1   2   8       37.40       34.26      5.39 o 
   2   2   8        1.00        1.33      3.10 o 
   3   2   8      169.90      178.23      6.22 o 
   4   2   8        7.36       13.59      6.89 o 
   5   2   8       16.31       13.76     11.64 o 
  -5   3   8        0.08       -2.60     11.70 o 
  -4   3   8        0.05       -0.31      4.61 o 
  -3   3   8       75.71       79.54      4.86 o 
  -2   3   8      134.39      143.30      4.22 o 
  -1   3   8      586.57      595.16      6.13 o 
   0   3   8       95.32      101.22      5.57 o 
   1   3   8      808.64      849.93      7.52 o 
   2   3   8        0.32       -3.10      4.91 o 
   3   3   8        1.08       -2.76      6.02 o 
   4   3   8       27.11       15.57      9.10 o 
   5   3   8        2.08       -6.86     13.43 o 
  -5   4   8       11.97       17.85     14.04 o 
  -4   4   8       14.99       10.90      6.02 o 
  -3   4   8      117.16      108.83      6.86 o 
  -2   4   8       61.51       59.43      4.76 o 
  -1   4   8      101.71      103.31      6.29 o 
   0   4   8        0.39        3.72      4.35 o 
   1   4   8       26.46       39.16      5.95 o 
   2   4   8       17.52       21.60      4.92 o 
   3   4   8       32.33       40.06      7.07 o 
   4   4   8       60.89       55.51      9.42 o 
   5   4   8        0.85        9.81     13.95 o 
  -5   5   8        3.45        5.98     16.60 o 
  -4   5   8       46.88       40.77     10.01 o 
  -3   5   8        2.48        0.93      3.92 o 
  -2   5   8       33.14       31.37      4.21 o 
  -1   5   8       13.52       14.73      5.24 o 
   0   5   8      273.39      295.96      6.72 o 
   1   5   8       73.23       76.34      6.12 o 
   2   5   8       65.09       71.28      7.95 o 
   3   5   8       21.66        3.97      6.21 o 
   4   5   8        8.83       17.70     11.90 o 
  -4   6   8        1.83        6.25     11.85 o 
  -3   6   8       20.63       17.66      5.24 o 
  -2   6   8       50.45       39.16      6.73 o 
  -1   6   8       57.30       52.20      5.98 o 
   0   6   8       43.60       44.34      5.89 o 
   1   6   8      182.07      186.68      6.95 o 
   2   6   8       88.35      100.99      6.56 o 
   3   6   8       10.99       15.71      7.52 o 
   4   6   8        3.55       -1.30     13.58 o 
  -4   7   8        7.94       13.15     12.89 o 
  -3   7   8       36.55       28.24      6.01 o 
  -2   7   8        9.16       12.81      7.96 o 
  -1   7   8       73.57       80.28      7.96 o 
   0   7   8        2.24        4.62      7.43 o 
   1   7   8        4.54        5.65      4.43 o 
   2   7   8      350.18      367.52     10.34 o 
   3   7   8       28.06       33.29     10.22 o 
   4   7   8        0.63       -9.67     15.72 o 
  -4   8   8       45.59       23.79     15.04 o 
  -3   8   8       38.69       27.97      9.11 o 
  -2   8   8        2.75        3.28      9.15 o 
  -1   8   8        0.23        3.30      9.26 o 
   0   8   8       60.90       70.18      9.77 o 
   1   8   8        0.13        6.49      8.19 o 
   2   8   8      138.37      129.60     10.69 o 
   3   8   8        7.13       -1.13     14.68 o 
   4   8   8        2.86       22.72     26.99 o 
  -3   9   8        1.23        0.93     11.55 o 
  -2   9   8       55.45       44.43     12.32 o 
  -1   9   8        0.29       -0.23      8.96 o 
   0   9   8        0.08       -0.15     10.02 o 
   1   9   8      182.94      190.48     11.15 o 
   2   9   8        0.15       -0.35     12.78 o 
   3   9   8        0.45        5.07     15.44 o 
  -3  10   8        0.64       -3.25     15.22 o 
  -2  10   8        7.66        0.79     12.61 o 
  -1  10   8        0.00       14.40     12.84 o 
   0  10   8        4.69        7.63     12.59 o 
   1  10   8       32.91       42.05     11.91 o 
   2  10   8        0.00        1.42     14.46 o 
   3  10   8        1.33       10.48     19.57 o 
  -2  11   8        2.02        1.29     15.70 o 
  -1  11   8       32.11       28.96     14.43 o 
   0  11   8       56.74       56.53     16.54 o 
   1  11   8        6.76       -3.30     17.48 o 
   2  11   8       11.22       13.51     20.85 o 
   0  12   8       34.03       37.47     18.33 o 
  -5   1   9        2.07        3.14      6.94 o 
  -4   1   9        0.97        3.13      3.98 o 
  -3   1   9      359.10      383.09      5.00 o 
  -2   1   9        6.83        4.69      3.19 o 
  -1   1   9        0.68       -1.16      4.13 o 
   0   1   9      400.28      417.58      6.58 o 
   1   1   9      500.76      489.40      6.06 o 
   2   1   9     1350.44     1431.07     15.03 o 
   3   1   9       34.24       46.12      5.62 o 
   4   1   9        0.04       -0.26      4.57 o 
   5   1   9        2.12        0.88     12.23 o 
  -5   2   9        1.76        4.99     10.22 o 
  -4   2   9      118.28      132.81      5.88 o 
  -3   2   9       79.16       75.88      4.52 o 
  -2   2   9      662.20      635.27      9.41 o 
  -1   2   9       10.61        9.67      4.72 o 
   0   2   9      138.18      135.59      4.72 o 
   1   2   9      443.11      442.30      6.21 o 
   2   2   9        0.06       -0.68      3.67 o 
   3   2   9       42.91       44.80      4.09 o 
   4   2   9       18.45       18.75      6.88 o 
   5   2   9        2.33       -0.22     11.91 o 
  -5   3   9       66.47       70.84     12.05 o 
  -4   3   9       17.01       12.72      5.35 o 
  -3   3   9       26.90       29.32      6.39 o 
  -2   3   9       33.90       29.00      3.75 o 
  -1   3   9      142.62      139.47      4.97 o 
   0   3   9        0.01        1.56      5.62 o 
   1   3   9        4.88        6.16      5.56 o 
   2   3   9       14.90       15.41      5.59 o 
   3   3   9       18.04       18.06      6.37 o 
   4   3   9       26.45       24.48      8.59 o 
   5   3   9        0.31        1.17     13.36 o 
  -5   4   9        0.01        1.01     16.71 o 
  -4   4   9        4.26       -1.34      8.31 o 
  -3   4   9       17.43       13.22      2.81 o 
  -2   4   9       29.30       21.43      4.62 o 
  -1   4   9       13.29       10.82      4.64 o 
   0   4   9        0.48        3.94      5.29 o 
   1   4   9     1527.72     1721.00     22.78 o 
   2   4   9      159.09      163.38      4.75 o 
   3   4   9        1.39        5.75      8.18 o 
   4   4   9       31.58       19.67     10.26 o 
   5   4   9        1.36        8.39     14.46 o 
  -5   5   9        0.07       -4.55     15.54 o 
  -4   5   9        0.40        5.32     10.23 o 
  -3   5   9       27.75       23.92      4.99 o 
  -2   5   9        5.92        9.19      5.26 o 
  -1   5   9       15.99        9.46      6.48 o 
   0   5   9      751.32      809.74     10.43 o 
   1   5   9       49.21       46.71      5.89 o 
   2   5   9       46.12       37.89      7.07 o 
   3   5   9       14.76        9.65      5.80 o 
   4   5   9       22.53       25.17     12.14 o 
  -4   6   9        3.92        3.91     11.94 o 
  -3   6   9       12.74       10.46      3.87 o 
  -2   6   9       14.39       14.13      6.91 o 
  -1   6   9       13.96       12.13      5.94 o 
   0   6   9       12.88       10.87      5.99 o 
   1   6   9       25.32       29.37      5.91 o 
   2   6   9       41.68       36.67      6.99 o 
   3   6   9        1.60        2.43      7.48 o 
   4   6   9        0.06       -0.04     15.17 o 
  -4   7   9        0.16       -0.05     13.87 o 
  -3   7   9      153.03      105.06     10.28 o 
  -2   7   9        4.47        5.02      9.10 o 
  -1   7   9        0.32        0.97      7.69 o 
   0   7   9       25.00       23.50      8.35 o 
   1   7   9        0.17        1.07      6.88 o 
   2   7   9      273.30      287.27      8.60 o 
   3   7   9        0.02        1.51     13.06 o 
   4   7   9        1.11        6.15     16.35 o 
  -4   8   9       29.31       24.44     15.02 o 
  -3   8   9       14.51       16.01     13.06 o 
  -2   8   9        0.55        1.10      9.18 o 
  -1   8   9       16.48       21.95      9.16 o 
   0   8   9        9.70        9.08      9.68 o 
   1   8   9        1.84        7.80      7.22 o 
   2   8   9       54.85       50.80     12.03 o 
   3   8   9       31.63       21.99     16.17 o 
  -3   9   9        2.21        1.93     11.82 o 
  -2   9   9        3.30        3.21     11.81 o 
  -1   9   9        7.64       11.72      9.30 o 
   0   9   9       31.35       34.62     10.33 o 
   1   9   9        0.19        1.40      8.43 o 
   2   9   9       10.20       27.82     15.65 o 
   3   9   9        4.03        5.70     16.35 o 
  -3  10   9        1.38        6.90     15.30 o 
  -2  10   9       13.65       13.05     13.76 o 
  -1  10   9        0.22        4.54     12.85 o 
   0  10   9        4.56       14.51     13.46 o 
   1  10   9      231.07      229.37     22.26 o 
   2  10   9        8.82        5.06     18.88 o 
  -2  11   9        0.00       -0.96     13.83 o 
  -1  11   9        8.24       -0.33     17.77 o 
   0  11   9       99.94      106.47     15.42 o 
   1  11   9        0.23        5.97     17.58 o 
   2  11   9        3.23        4.37     26.58 o 
   0  12   9        1.65        3.88     18.15 o 
  -5   0  10        4.02        4.49     10.51 o 
  -4   0  10        2.75        3.66      6.89 o 
  -3   0  10      218.59      216.91      5.40 o 
  -2   0  10        8.85        7.09      5.10 o 
  -1   0  10     1066.85     1094.99     10.48 o 
   0   0  10     2031.78     1910.99     13.15 o 
   1   0  10       48.70       35.46      8.12 o 
   2   0  10       56.75       58.78      9.23 o 
   3   0  10       24.26       23.24      7.69 o 
   4   0  10        5.91        8.94     10.16 o 
   5   0  10       11.51        8.48     17.34 o 
  -5   1  10        0.55       -0.54      7.60 o 
  -4   1  10       33.69       30.78      4.30 o 
  -3   1  10        1.58        0.38      2.86 o 
  -2   1  10      314.92      321.28      4.34 o 
  -1   1  10      171.57      168.97      2.99 o 
   0   1  10     1421.20     1522.26     12.54 o 
   1   1  10       53.00       53.21      3.92 o 
   2   1  10      936.48     1013.30     10.39 o 
   3   1  10       13.53        8.87      5.71 o 
   4   1  10        6.19        9.41      5.56 o 
   5   1  10        0.37        0.51     12.12 o 
  -5   2  10        5.04        8.86     10.26 o 
  -4   2  10        3.35        6.44      4.93 o 
  -3   2  10       83.41       89.07      5.00 o 
  -2   2  10        0.76        0.26      3.39 o 
  -1   2  10      332.01      329.01      5.46 o 
   0   2  10      113.46      127.02      5.25 o 
   1   2  10      532.25      539.30      7.05 o 
   2   2  10       67.83       62.62      4.31 o 
   3   2  10        4.12        7.87      4.42 o 
   4   2  10        0.00        1.11      4.55 o 
   5   2  10        0.22        0.75     11.77 o 
  -5   3  10        3.89       -2.66     12.34 o 
  -4   3  10        0.38        0.50      5.43 o 
  -3   3  10        7.03        6.23      2.31 o 
  -2   3  10       10.04       12.89      3.16 o 
  -1   3  10       16.27       22.11      5.45 o 
   0   3  10      231.76      237.32      6.16 o 
   1   3  10      551.71      579.77      9.43 o 
   2   3  10      654.51      653.73     11.55 o 
   3   3  10       22.03       21.75      6.62 o 
   4   3  10        2.43        1.95      8.67 o 
   5   3  10        0.52        5.07     13.08 o 
  -5   4  10        5.80        8.10     13.66 o 
  -4   4  10       10.76       11.31      7.78 o 
  -3   4  10       27.44       20.96      3.57 o 
  -2   4  10       36.51       37.92      4.77 o 
  -1   4  10       37.83       35.21      3.11 o 
   0   4  10      466.67      471.21      7.07 o 
   1   4  10     1093.19     1141.95     18.01 o 
   2   4  10       27.66       20.28      7.03 o 
   3   4  10       10.11       19.21      8.80 o 
   4   4  10       15.95       11.77     10.29 o 
  -4   5  10       24.25       14.62      9.69 o 
  -3   5  10        2.93        5.83      5.63 o 
  -2   5  10       34.61       34.98      5.39 o 
  -1   5  10       24.15       11.51      5.60 o 
   0   5  10      879.09      900.96     15.43 o 
   1   5  10        0.34       -2.77      6.11 o 
   2   5  10      114.91      119.96      7.33 o 
   3   5  10       16.25       15.52      6.68 o 
   4   5  10        0.28       -4.33     13.52 o 
  -4   6  10       24.75       18.22     12.00 o 
  -3   6  10        1.49        5.12      6.48 o 
  -2   6  10        6.29        7.91      7.20 o 
  -1   6  10       64.76       56.61      5.99 o 
   0   6  10      196.39      199.19      6.24 o 
   1   6  10        0.36        1.92      6.56 o 
   2   6  10       19.41       26.46      8.58 o 
   3   6  10        8.24        6.27      6.95 o 
   4   6  10        0.02       14.37     15.55 o 
  -4   7  10        4.92       11.29     13.66 o 
  -3   7  10       66.58       53.83      9.65 o 
  -2   7  10        5.57        4.60      8.36 o 
  -1   7  10        1.40        2.51      7.60 o 
   0   7  10       79.36       89.18      9.72 o 
   1   7  10       30.85       26.65      7.55 o 
   2   7  10       11.43        7.29      8.60 o 
   3   7  10       21.32       29.14     13.53 o 
   4   7  10        0.01       -6.17     21.56 o 
  -4   8  10        0.83       18.11     16.62 o 
  -3   8  10        3.86        7.74     12.60 o 
  -2   8  10        9.48       12.12      8.58 o 
  -1   8  10      120.11      112.43      9.52 o 
   0   8  10        2.23        2.32      9.29 o 
   1   8  10       24.63       26.17     15.50 o 
   2   8  10       28.47       24.16      7.48 o 
   3   8  10       42.91       24.96     16.55 o 
  -3   9  10        1.36       -1.33     12.22 o 
  -2   9  10       83.88       68.29     11.81 o 
  -1   9  10        1.91        0.79      9.84 o 
   0   9  10       13.71        6.17     10.36 o 
   1   9  10       13.87       18.72     14.50 o 
   2   9  10       12.62       13.01     12.38 o 
   3   9  10        1.17        3.70     16.37 o 
  -3  10  10        0.64        0.87     15.24 o 
  -2  10  10        6.08        4.30     13.61 o 
  -1  10  10        0.16        2.44     11.99 o 
   0  10  10        0.01        2.16     13.19 o 
   1  10  10        1.20       -2.64     15.84 o 
   2  10  10        1.62       -4.55     17.30 o 
  -2  11  10        0.36        8.82     16.83 o 
  -1  11  10        1.67        9.85     19.11 o 
   0  11  10       81.74       86.23     16.78 o 
   1  11  10       22.93       29.72     17.34 o 
  -5   1  11        2.62        8.92      9.01 o 
  -4   1  11       33.03       27.67      4.36 o 
  -3   1  11        7.41        6.66      2.83 o 
  -2   1  11        3.92        7.58      3.58 o 
  -1   1  11      717.12      689.48      5.83 o 
   0   1  11       18.00       12.28      6.07 o 
   1   1  11      248.01      276.97      5.31 o 
   2   1  11        0.75       -0.61      4.36 o 
   3   1  11       56.80       56.37      6.11 o 
   4   1  11       13.07       10.17      6.27 o 
   5   1  11       17.71       21.58     12.51 o 
  -5   2  11        9.06        2.37     11.36 o 
  -4   2  11        1.59        3.22      4.83 o 
  -3   2  11       11.33       13.37      3.14 o 
  -2   2  11      218.20      216.73      4.32 o 
  -1   2  11      828.94      784.04      9.67 o 
   0   2  11     3208.47     3214.36     17.96 o 
   1   2  11       34.69       36.88      6.52 o 
   2   2  11       62.50       67.64      4.69 o 
   3   2  11        3.05        4.32      5.03 o 
   4   2  11       23.28       18.61      5.52 o 
   5   2  11        0.67        4.04     12.96 o 
  -5   3  11        3.70       14.88     12.27 o 
  -4   3  11        5.38        2.15      6.40 o 
  -3   3  11        0.08        0.10      3.48 o 
  -2   3  11        0.66        0.62      2.92 o 
  -1   3  11      116.62      118.96      5.76 o 
   0   3  11        8.18        6.55      5.15 o 
   1   3  11     2968.54     3285.19     28.51 o 
   2   3  11        0.09        1.19      5.34 o 
   3   3  11        0.46        2.43      6.89 o 
   4   3  11        3.09        7.14      6.48 o 
   5   3  11        0.41        5.81     13.68 o 
  -5   4  11       25.78       17.82     15.00 o 
  -4   4  11        1.40       -0.34      8.02 o 
  -3   4  11       20.63       14.86      4.23 o 
  -2   4  11       15.85       23.90      4.76 o 
  -1   4  11       50.79       46.89      3.62 o 
   0   4  11       63.35       74.63      6.42 o 
   1   4  11      356.76      383.72      7.78 o 
   2   4  11        2.92        5.66      7.24 o 
   3   4  11       18.94       23.52      6.90 o 
   4   4  11       29.35       24.08     10.71 o 
  -4   5  11       48.74       35.23      9.20 o 
  -3   5  11       12.28        7.99      5.98 o 
  -2   5  11       14.41       18.39      5.51 o 
  -1   5  11       34.85       29.66      4.61 o 
   0   5  11      222.61      224.56      5.03 o 
   1   5  11       70.57       66.46      5.42 o 
   2   5  11        0.25        2.59      8.33 o 
   3   5  11        1.76       -0.80      6.91 o 
   4   5  11        7.88        2.38     13.35 o 
  -4   6  11        6.00        1.93     12.07 o 
  -3   6  11        0.28       -2.21      6.64 o 
  -2   6  11        5.36        3.78      7.75 o 
  -1   6  11       18.14       20.02      6.73 o 
   0   6  11       16.74       18.82      5.57 o 
   1   6  11       29.43       21.66      6.47 o 
   2   6  11      220.66      226.09     10.59 o 
   3   6  11       18.55       13.74     12.53 o 
   4   6  11        0.02        1.64     15.72 o 
  -4   7  11        3.97        2.27     14.32 o 
  -3   7  11        1.35        7.03     10.36 o 
  -2   7  11        1.75        5.92      5.66 o 
  -1   7  11      563.36      543.56     12.36 o 
   0   7  11       62.67       66.36      8.78 o 
   1   7  11        4.21        9.73      9.57 o 
   2   7  11       14.02        8.28      8.75 o 
   3   7  11        5.23        4.21     12.80 o 
   4   7  11        0.64        1.51     17.23 o 
  -4   8  11        0.00        4.09     15.18 o 
  -3   8  11        3.26        1.88     10.84 o 
  -2   8  11        4.75        3.45      8.87 o 
  -1   8  11       18.15       19.01      8.77 o 
   0   8  11      189.99      208.79      9.41 o 
   1   8  11        2.17        2.36      8.85 o 
   2   8  11       10.27       11.53      8.86 o 
   3   8  11        0.40        7.18     17.73 o 
  -3   9  11        3.58        0.42     12.16 o 
  -2   9  11        0.15       -7.10     13.89 o 
  -1   9  11       11.03        1.42      9.04 o 
   0   9  11        6.37        5.62     10.24 o 
   1   9  11      159.61      150.86     15.35 o 
   2   9  11        1.98        8.21     12.51 o 
   3   9  11        2.70       15.27     19.76 o 
  -2  10  11       23.91       33.65     12.98 o 
  -1  10  11        1.44        9.11     10.76 o 
   0  10  11        1.59        4.59     13.22 o 
   1  10  11       62.55       54.74     16.41 o 
   2  10  11        3.78        1.97     17.44 o 
  -1  11  11        2.29       14.20     17.14 o 
   0  11  11        5.39       13.48     16.52 o 
   1  11  11       17.30        5.07     17.93 o 
  -5   0  12        1.69       -2.04     13.00 o 
  -4   0  12       17.24       14.45      3.68 o 
  -3   0  12       52.10       51.49      4.53 o 
  -2   0  12       16.86       15.16      5.54 o 
  -1   0  12      114.99      129.73      8.12 o 
   0   0  12      507.96      548.24     15.19 o 
   1   0  12      126.66      105.81      8.96 o 
   2   0  12        3.37        4.49      8.69 o 
   3   0  12      251.27      267.38     14.06 o 
   4   0  12        1.91        0.73     10.41 o 
   5   0  12      108.61      107.97     19.44 o 
  -5   1  12        0.02        4.95      9.55 o 
  -4   1  12        2.66        0.94      4.24 o 
  -3   1  12       11.53       12.52      4.09 o 
  -2   1  12        7.92        5.84      3.52 o 
  -1   1  12      396.13      400.96      4.82 o 
   0   1  12       17.78       14.62      6.30 o 
   1   1  12      367.74      347.79     17.49 o 
   2   1  12       75.95       65.15      4.59 o 
   3   1  12       14.87       10.39      6.18 o 
   4   1  12       15.90       18.45      6.85 o 
   5   1  12        4.62       13.76     12.63 o 
  -5   2  12        2.25        0.56      9.93 o 
  -4   2  12        0.00        2.45      5.61 o 
  -3   2  12        4.50        3.10      3.61 o 
  -2   2  12      101.03      113.30      4.24 o 
  -1   2  12        3.80        6.87      4.70 o 
   0   2  12     2430.84     2571.37     21.97 o 
   1   2  12        9.42        7.63      6.21 o 
   2   2  12        3.23        4.41      4.90 o 
   3   2  12        8.64        8.46      5.37 o 
   4   2  12        0.06        1.02      6.74 o 
   5   2  12        0.60        0.08     12.72 o 
  -5   3  12        0.30        1.95     11.82 o 
  -4   3  12        0.19        1.86      6.96 o 
  -3   3  12       31.33       32.13      4.23 o 
  -2   3  12       20.02       23.03      4.06 o 
  -1   3  12       47.71       39.56      5.67 o 
   0   3  12        8.52       23.01      5.24 o 
   1   3  12      142.78      146.34      6.78 o 
   2   3  12       66.39       56.65      5.39 o 
   3   3  12       19.70       24.81      6.88 o 
   4   3  12       13.67       14.35      8.13 o 
  -5   4  12        0.01        7.37     17.77 o 
  -4   4  12        6.86        5.91      8.02 o 
  -3   4  12       21.87       19.55      4.42 o 
  -2   4  12       15.56       15.19      4.46 o 
  -1   4  12      132.80      121.39      4.45 o 
   0   4  12       33.08       50.16      6.23 o 
   1   4  12       24.52       23.13      5.40 o 
   2   4  12        0.36       -0.38      7.31 o 
   3   4  12       48.68       36.42      6.64 o 
   4   4  12        7.25       14.26     13.15 o 
  -4   5  12       49.60       38.94      8.86 o 
  -3   5  12       15.63       15.51      6.62 o 
  -2   5  12       69.60       63.56      5.85 o 
  -1   5  12        4.38        3.15      4.17 o 
   0   5  12      594.22      614.77      9.68 o 
   1   5  12      153.83      165.59      5.27 o 
   2   5  12        0.23       -1.98      8.54 o 
   3   5  12       50.58       33.79     10.38 o 
   4   5  12       13.19        5.41     14.38 o 
  -4   6  12        0.80       -0.98     13.30 o 
  -3   6  12        0.23        1.81      6.87 o 
  -2   6  12       90.49       89.91      8.24 o 
  -1   6  12        4.25        6.80      5.64 o 
   0   6  12       54.81       50.51      5.87 o 
   1   6  12        0.37       -0.12      6.53 o 
   2   6  12      189.12      219.19     11.55 o 
   3   6  12       34.62       29.65     10.66 o 
   4   6  12        0.01        1.94     14.55 o 
  -4   7  12        6.87        5.23     14.62 o 
  -3   7  12       28.28       22.61     10.04 o 
  -2   7  12        6.10        2.61      3.48 o 
  -1   7  12       53.74       58.19      6.34 o 
   0   7  12       58.15       56.46      7.47 o 
   1   7  12       81.80       85.15      8.08 o 
   2   7  12        7.09        4.94      9.06 o 
   3   7  12        0.03        1.27     14.26 o 
   4   7  12        7.11        6.04     17.89 o 
  -3   8  12       13.79       10.67     11.07 o 
  -2   8  12        0.36        0.38      9.41 o 
  -1   8  12       24.47       14.97      6.68 o 
   0   8  12      316.60      326.91     10.50 o 
   1   8  12        4.01        5.51     10.30 o 
   2   8  12        1.25        0.60     12.68 o 
   3   8  12        9.30       25.42     17.45 o 
  -3   9  12        0.01       -7.99     14.50 o 
  -2   9  12        9.77       14.59     13.16 o 
  -1   9  12        4.43        6.99      8.52 o 
   0   9  12       29.73       19.05      9.59 o 
   1   9  12        7.62        3.78     14.75 o 
   2   9  12       10.73       -0.30     13.85 o 
   3   9  12        0.74        6.97     19.67 o 
  -2  10  12       11.42       10.02     14.54 o 
  -1  10  12        0.40       -2.29     10.93 o 
   0  10  12        4.51        7.48     13.87 o 
   1  10  12       61.41       57.55     16.67 o 
   2  10  12        0.02       -8.00     21.04 o 
  -1  11  12        0.02        6.87     17.61 o 
   0  11  12       13.27       11.27     16.36 o 
   1  11  12       65.13       64.82     17.66 o 
  -5   1  13        3.50       -0.66     11.12 o 
  -4   1  13        0.76        3.08      5.25 o 
  -3   1  13        2.75        3.44      4.53 o 
  -2   1  13       30.52       28.70      3.88 o 
  -1   1  13      580.94      605.79      5.35 o 
   0   1  13       40.17       61.31      6.70 o 
   1   1  13      338.87      304.47      6.79 o 
   2   1  13      124.02      124.85      4.80 o 
   3   1  13        4.50       -0.06      6.59 o 
   4   1  13        3.86        7.92      8.02 o 
   5   1  13        7.78       16.21     12.11 o 
  -5   2  13        0.05        3.36     11.88 o 
  -4   2  13       36.33       34.31      7.74 o 
  -3   2  13       35.40       30.71      4.77 o 
  -2   2  13      148.83      161.07      4.27 o 
  -1   2  13       26.32       32.09      5.17 o 
   0   2  13     1093.40     1230.90     11.71 o 
   1   2  13       79.98       79.59      6.31 o 
   2   2  13       35.86       42.80      4.69 o 
   3   2  13        9.91        7.96      5.89 o 
   4   2  13      113.31       97.68      8.17 o 
  -5   3  13       43.07       41.33     14.96 o 
  -4   3  13        0.47        0.60      8.03 o 
  -3   3  13        0.98        7.71      5.03 o 
  -2   3  13       80.80       81.57      4.52 o 
  -1   3  13       11.59        3.29      5.77 o 
   0   3  13       11.56        2.51      5.05 o 
   1   3  13      351.45      365.26      6.76 o 
   2   3  13       62.65       62.45      5.44 o 
   3   3  13        2.44        3.34      4.68 o 
   4   3  13        0.64        2.08      8.71 o 
  -4   4  13        0.08        2.77      8.27 o 
  -3   4  13       96.42       83.47      4.91 o 
  -2   4  13       67.05       56.68      3.18 o 
  -1   4  13       33.80       35.87      6.22 o 
   0   4  13        0.06        1.36      5.92 o 
   1   4  13      307.38      304.75      6.05 o 
   2   4  13        0.49       -1.59      8.37 o 
   3   4  13       51.21       43.02      6.15 o 
   4   4  13       30.53       33.05     11.58 o 
  -4   5  13        0.68        5.30      9.36 o 
  -3   5  13        8.35       10.17      5.04 o 
  -2   5  13      150.06      149.99      6.83 o 
  -1   5  13        1.03        4.11      5.00 o 
   0   5  13      389.42      414.24      7.18 o 
   1   5  13        0.29        2.08      7.22 o 
   2   5  13       12.14        8.26      9.14 o 
   3   5  13       25.14       21.48      6.08 o 
   4   5  13        2.52        0.34     14.67 o 
  -4   6  13        1.99       -0.36     12.77 o 
  -3   6  13        7.08        7.90      6.81 o 
  -2   6  13       28.12       26.25      8.24 o 
  -1   6  13      555.92      560.88     10.47 o 
   0   6  13       33.17       33.24      4.54 o 
   1   6  13        5.11       15.36      9.04 o 
   2   6  13        4.39       -5.49     10.67 o 
   3   6  13       24.57       24.20     10.64 o 
   4   6  13       15.35       20.33     16.00 o 
  -4   7  13       13.40       13.35     13.63 o 
  -3   7  13        1.93        5.46     11.67 o 
  -2   7  13        0.00        0.72      9.45 o 
  -1   7  13       35.30       30.51      6.37 o 
   0   7  13       27.40       29.02      7.53 o 
   1   7  13        2.13        3.01      7.50 o 
   2   7  13        5.68        5.52     11.39 o 
   3   7  13        4.81        3.73     14.13 o 
  -3   8  13        7.34        5.50     12.17 o 
  -2   8  13        7.39       13.06      9.48 o 
  -1   8  13        7.77        7.67      6.74 o 
   0   8  13      110.54      134.47     10.68 o 
   1   8  13        1.63       -2.77     10.43 o 
   2   8  13        0.54       -1.98     10.64 o 
   3   8  13        2.83        3.72     18.56 o 
  -3   9  13        2.14       14.05     14.72 o 
  -2   9  13        6.37        7.00     14.10 o 
  -1   9  13        0.17        0.59     10.12 o 
   0   9  13      104.45      111.53      9.55 o 
   1   9  13       13.75       18.24     15.94 o 
   2   9  13        0.06        0.82     15.32 o 
   3   9  13        2.13       10.44     19.67 o 
  -2  10  13        1.19      -12.54     16.45 o 
  -1  10  13        0.61       -0.43     16.14 o 
   0  10  13        0.01        1.15     12.06 o 
   1  10  13       85.57       98.59     16.86 o 
   2  10  13        0.64        0.47     18.47 o 
  -1  11  13        0.03       13.14     20.00 o 
   0  11  13       21.01       15.96     14.64 o 
   1  11  13       17.24       17.25     17.95 o 
  -5   0  14        4.66       -3.22     15.27 o 
  -4   0  14        7.59        7.48      3.94 o 
  -3   0  14        0.40        1.52      6.77 o 
  -2   0  14      183.60      183.98      6.29 o 
  -1   0  14     6243.91     6929.11     29.77 o 
   0   0  14        1.27        5.17      3.77 o 
   1   0  14       19.27       10.92      8.87 o 
   2   0  14       21.99       23.54      8.94 o 
   3   0  14       42.58       42.17      9.96 o 
   4   0  14       19.92       15.19     12.05 o 
  -5   1  14        0.05       10.43     12.10 o 
  -4   1  14        1.27        0.57      5.49 o 
  -3   1  14        1.77       -0.37      4.57 o 
  -2   1  14        4.46        1.55      3.97 o 
  -1   1  14        4.42        5.13      4.50 o 
   0   1  14     1465.04     1566.17     16.43 o 
   1   1  14      455.76      432.30      8.27 o 
   2   1  14       16.57       16.08      4.51 o 
   3   1  14        5.33       -2.44      8.36 o 
   4   1  14        9.63        5.98      8.24 o 
  -5   2  14        0.88        0.99     11.23 o 
  -4   2  14        0.09        2.64      8.00 o 
  -3   2  14       26.37       27.63      5.32 o 
  -2   2  14       24.70       26.37      4.30 o 
  -1   2  14       13.02       17.33      4.71 o 
   0   2  14       10.59        8.17      5.87 o 
   1   2  14        2.58        3.23      6.76 o 
   2   2  14       79.15       78.20      4.95 o 
   3   2  14       24.45       24.33      6.39 o 
   4   2  14       70.01       62.43      8.55 o 
  -5   3  14        3.03        5.79     15.01 o 
  -4   3  14        0.12        2.07      8.97 o 
  -3   3  14       66.27       63.43      5.23 o 
  -2   3  14      472.38      490.48      7.91 o 
  -1   3  14      338.05      347.10      6.61 o 
   0   3  14        8.42        4.52      4.85 o 
   1   3  14        1.92       -1.79      6.03 o 
   2   3  14        9.81       11.78      5.81 o 
   3   3  14      151.48      132.18      6.32 o 
   4   3  14       38.72       29.62      9.14 o 
  -4   4  14        1.50        5.17      8.47 o 
  -3   4  14        0.24       -1.28      5.72 o 
  -2   4  14       82.61       82.33      4.77 o 
  -1   4  14       41.51       39.07      6.20 o 
   0   4  14      131.58      130.80      6.79 o 
   1   4  14      502.84      528.13      7.77 o 
   2   4  14       25.98       27.24      8.77 o 
   3   4  14        0.64        0.75      4.09 o 
   4   4  14       59.55       54.36     11.93 o 
  -4   5  14       14.88       12.51     11.74 o 
  -3   5  14        0.00        0.35      4.76 o 
  -2   5  14      136.83      133.84      7.26 o 
  -1   5  14      179.18      175.38      4.25 o 
   0   5  14        7.76       10.00      5.97 o 
   1   5  14        5.32        7.52      6.88 o 
   2   5  14        3.21        4.44     10.08 o 
   3   5  14       10.84       13.46      6.50 o 
   4   5  14       18.27       18.40     15.00 o 
  -4   6  14        9.37        5.19     12.79 o 
  -3   6  14        3.35        2.59      5.58 o 
  -2   6  14       31.75       31.11      7.87 o 
  -1   6  14      651.21      673.24     14.68 o 
   0   6  14       20.85       24.50      5.17 o 
   1   6  14       27.60       31.64      6.45 o 
   2   6  14       25.27       19.02     11.12 o 
   3   6  14        0.04       -3.96     12.85 o 
   4   6  14        0.55       -1.57     15.77 o 
  -4   7  14        4.92        7.67     13.82 o 
  -3   7  14        3.68        4.50     11.82 o 
  -2   7  14        0.09       -0.14      5.98 o 
  -1   7  14       30.21       37.83      7.05 o 
   0   7  14       30.92       43.65      9.34 o 
   1   7  14        0.49        2.72      7.60 o 
   2   7  14       58.59       49.46     12.04 o 
   3   7  14        0.54       -4.34     13.03 o 
  -3   8  14        1.29        5.90     11.65 o 
  -2   8  14        0.66        1.30     10.26 o 
  -1   8  14        0.30        3.53      6.89 o 
   0   8  14       26.05       25.02     10.21 o 
   1   8  14        6.34        9.57      9.60 o 
   2   8  14       13.22        5.54     12.52 o 
   3   8  14        0.03       -4.98     18.90 o 
  -3   9  14        6.69       11.24     15.20 o 
  -2   9  14       37.04       43.56     13.40 o 
  -1   9  14        2.46        4.58     10.18 o 
   0   9  14      197.92      181.23     10.77 o 
   1   9  14       27.21       18.09     12.53 o 
   2   9  14        0.10        2.73     23.85 o 
  -2  10  14        1.41        4.53     15.44 o 
  -1  10  14        1.85        3.54     14.96 o 
   0  10  14        2.29        2.48     13.27 o 
   1  10  14      169.41      188.19     16.65 o 
   2  10  14        2.61        5.61     18.95 o 
  -1  11  14        1.87       -8.59     20.25 o 
   0  11  14        0.00        1.07     16.81 o 
  -5   1  15        1.31        7.71     11.00 o 
  -4   1  15       11.71        6.47      4.07 o 
  -3   1  15       60.22       54.68      4.42 o 
  -2   1  15      162.66      163.68      4.61 o 
  -1   1  15      228.20      236.84      5.46 o 
   0   1  15        5.42        6.69      6.49 o 
   1   1  15       35.35       33.52      4.47 o 
   2   1  15       16.43       11.65      4.99 o 
   3   1  15      170.04      180.10      9.99 o 
   4   1  15       15.09       18.43      9.38 o 
  -5   2  15        1.90        8.22     11.90 o 
  -4   2  15       11.44        6.00      8.61 o 
  -3   2  15       23.47       15.64      5.58 o 
  -2   2  15       72.93       90.38      4.77 o 
  -1   2  15        0.74        1.02      4.87 o 
   0   2  15      497.64      558.24      7.20 o 
   1   2  15        0.00       -0.33      3.55 o 
   2   2  15       40.93       37.65      5.04 o 
   3   2  15      130.46      145.56      9.14 o 
   4   2  15       31.88       28.32      8.59 o 
  -4   3  15        2.77        5.98      9.73 o 
  -3   3  15       98.19       90.36      5.63 o 
  -2   3  15       93.64       99.74      5.03 o 
  -1   3  15       26.04       22.84      5.78 o 
   0   3  15       34.35       35.50      4.74 o 
   1   3  15       37.02       27.89      6.11 o 
   2   3  15        4.01        3.06      5.66 o 
   3   3  15        8.10       11.84      6.42 o 
   4   3  15        0.27        2.47     11.33 o 
  -4   4  15        0.00        6.20     10.22 o 
  -3   4  15       33.69       25.94      6.04 o 
  -2   4  15      345.74      346.73      6.23 o 
  -1   4  15      151.26      151.05      6.22 o 
   0   4  15       31.32       26.77      6.66 o 
   1   4  15       45.79       49.43      6.36 o 
   2   4  15       17.95       14.04      8.39 o 
   3   4  15        3.98       -2.93      4.72 o 
   4   4  15        0.14        2.04     11.65 o 
  -4   5  15        0.36        4.36     10.94 o 
  -3   5  15       32.74       25.83      7.06 o 
  -2   5  15        0.00        3.15      3.59 o 
  -1   5  15      164.94      160.98      5.39 o 
   0   5  15      268.77      276.22      8.59 o 
   1   5  15       14.72       11.39      7.67 o 
   2   5  15       24.24       21.12     11.16 o 
   3   5  15        9.87        6.83      7.69 o 
   4   5  15       59.68       72.35     16.37 o 
  -4   6  15        0.42       -6.65     13.60 o 
  -3   6  15        7.02        7.12      9.66 o 
  -2   6  15        1.70       10.69      7.73 o 
  -1   6  15      668.03      689.74     10.35 o 
   0   6  15       13.03       15.33      5.91 o 
   1   6  15       19.56       21.10      9.42 o 
   2   6  15      143.33      121.22     12.04 o 
   3   6  15        7.46       10.99     13.51 o 
   4   6  15       19.79       27.72     16.54 o 
  -4   7  15        0.44       -1.63     15.02 o 
  -3   7  15        7.23        9.50     12.68 o 
  -2   7  15       15.00       14.59      9.63 o 
  -1   7  15      415.01      402.19     11.59 o 
   0   7  15       60.77       64.42      9.07 o 
   1   7  15       14.33       14.12      7.40 o 
   2   7  15       18.55       12.99     12.06 o 
   3   7  15       11.54        2.44     13.55 o 
  -3   8  15        2.21       -3.73     12.09 o 
  -2   8  15       13.76        6.71     12.47 o 
  -1   8  15        0.33        3.08      6.80 o 
   0   8  15      310.50      328.98     11.46 o 
   1   8  15       29.60       26.99      9.72 o 
   2   8  15       18.28        9.25     16.62 o 
   3   8  15        3.74        7.68     19.82 o 
  -3   9  15        0.34        3.87     15.37 o 
  -2   9  15       23.29       17.91     13.39 o 
  -1   9  15        1.00        1.63     10.34 o 
   0   9  15       34.40       30.19     12.27 o 
   1   9  15        1.83        0.54     12.37 o 
   2   9  15        3.77       18.29     20.38 o 
  -2  10  15        1.99       18.78     20.07 o 
  -1  10  15        0.16        7.88     15.50 o 
   0  10  15        9.16        4.04     14.05 o 
   1  10  15       15.39       16.82     15.54 o 
   0  11  15        0.68        3.75     16.71 o 
  -5   0  16        1.40       -5.22     18.91 o 
  -4   0  16      189.11      167.75     13.85 o 
  -3   0  16      105.41       93.44     11.70 o 
  -2   0  16        7.22        6.23      6.65 o 
  -1   0  16      111.47      118.94      7.15 o 
   0   0  16       49.83       45.83      3.88 o 
   1   0  16       79.76      102.71     12.89 o 
   2   0  16       21.82       32.91      9.96 o 
   3   0  16       18.12        8.12     10.81 o 
   4   0  16        5.91        9.14     11.94 o 
  -5   1  16        0.73        0.20     11.59 o 
  -4   1  16       13.59       14.47      5.23 o 
  -3   1  16       51.66       46.78      4.10 o 
  -2   1  16       42.82       39.87      4.72 o 
  -1   1  16       72.39       91.64      5.06 o 
   0   1  16       90.54       84.95      6.57 o 
   1   1  16       52.67       41.01      4.37 o 
   2   1  16      102.62      108.20      7.44 o 
   3   1  16       15.89       15.84     11.88 o 
   4   1  16       93.61       83.46     10.77 o 
  -4   2  16        3.96        0.14      8.66 o 
  -3   2  16        2.86        4.45      5.43 o 
  -2   2  16      156.22      172.22      5.75 o 
  -1   2  16       70.48       68.07      5.03 o 
   0   2  16      367.17      413.40      6.56 o 
   1   2  16        6.69       11.75      4.20 o 
   2   2  16        5.31        2.76      5.37 o 
   3   2  16       87.98       82.39      7.59 o 
   4   2  16       19.29       17.01      8.69 o 
  -4   3  16        0.34        1.60     10.14 o 
  -3   3  16       90.72       80.91      5.71 o 
  -2   3  16       73.73       71.60      5.70 o 
  -1   3  16      511.83      524.86      7.04 o 
   0   3  16       13.62       12.32      4.31 o 
   1   3  16        6.24        6.53      5.97 o 
   2   3  16        4.12        9.91      6.97 o 
   3   3  16       71.95       66.62      5.58 o 
   4   3  16        7.44        7.11     11.19 o 
  -4   4  16        0.03       -3.53     12.71 o 
  -3   4  16        2.15        1.26      6.78 o 
  -2   4  16      946.85      967.82      9.28 o 
  -1   4  16       62.48       67.04      6.55 o 
   0   4  16       49.49       43.92      5.75 o 
   1   4  16      191.10      190.22      7.23 o 
   2   4  16        0.67        1.73      5.20 o 
   3   4  16      375.64      331.21      8.55 o 
   4   4  16        4.16        5.22     11.85 o 
  -4   5  16        0.91        4.63     11.20 o 
  -3   5  16       82.19       69.90      7.11 o 
  -2   5  16       22.15       21.59      4.67 o 
  -1   5  16        4.69        6.73      7.82 o 
   0   5  16       24.33       22.63      8.49 o 
   1   5  16       18.79       16.31      8.36 o 
   2   5  16       45.17       31.65     11.11 o 
   3   5  16       13.57        9.68      7.42 o 
   4   5  16      135.46      137.50     14.13 o 
  -4   6  16        5.48       12.07     12.11 o 
  -3   6  16        2.97        3.36     12.01 o 
  -2   6  16        8.50       10.94      7.88 o 
  -1   6  16        3.44        6.60      7.33 o 
   0   6  16        0.02       -0.65      6.57 o 
   1   6  16       19.50       17.63      9.62 o 
   2   6  16       45.91       51.98     12.13 o 
   3   6  16        8.09       15.81     13.25 o 
  -3   7  16        0.51        5.61     11.06 o 
  -2   7  16        0.85       -1.70     11.25 o 
  -1   7  16      107.40      100.13      8.67 o 
   0   7  16       84.96       83.20      9.24 o 
   1   7  16       26.83       17.88      9.72 o 
   2   7  16        0.08       -2.67     16.09 o 
   3   7  16       20.67       33.51     13.78 o 
  -3   8  16        1.82       -3.78     13.65 o 
  -2   8  16        2.97        9.49     13.53 o 
  -1   8  16        0.55        0.67     10.05 o 
   0   8  16      424.96      446.67     13.17 o 
   1   8  16       15.81       17.87      9.46 o 
   2   8  16        0.04        1.83     19.00 o 
   3   8  16        4.51        6.10     18.07 o 
  -2   9  16        1.37       -1.88     14.29 o 
  -1   9  16       29.52       28.73     10.61 o 
   0   9  16        3.82        7.58     14.49 o 
   1   9  16        0.11       -6.14     15.49 o 
   2   9  16        0.00        5.66     18.44 o 
  -2  10  16        0.79        1.29     17.88 o 
  -1  10  16        3.04       11.02     16.46 o 
   0  10  16        3.01       11.65     13.03 o 
   1  10  16       13.19        0.75     15.01 o 
  -4   1  17        4.39       -3.19      8.66 o 
  -3   1  17        1.40       -0.97      3.43 o 
  -2   1  17        0.16       -3.33      4.86 o 
  -1   1  17        1.74        1.95      4.84 o 
   0   1  17      375.79      386.32      7.17 o 
   1   1  17      293.46      279.85      7.63 o 
   2   1  17      957.43     1021.89     11.90 o 
   3   1  17        8.14       10.57     11.85 o 
   4   1  17       57.24       41.37     11.11 o 
  -4   2  17        0.13        1.27      8.35 o 
  -3   2  17      172.41      176.56      5.77 o 
  -2   2  17      625.90      658.37      8.30 o 
  -1   2  17       42.61       39.98      5.04 o 
   0   2  17        8.06        7.29      5.38 o 
   1   2  17       45.79       41.85      4.72 o 
   2   2  17      319.01      338.84      7.72 o 
   3   2  17      157.75      158.70      8.30 o 
   4   2  17        2.93        0.54      9.01 o 
  -4   3  17        2.05        0.60     10.51 o 
  -3   3  17       29.40       28.70      5.82 o 
  -2   3  17       38.51       43.56      6.43 o 
  -1   3  17       65.13       70.14      5.94 o 
   0   3  17       14.46       15.50      4.97 o 
   1   3  17       84.92       80.51      7.11 o 
   2   3  17       51.21       41.51      5.42 o 
   3   3  17       28.64       37.09      6.12 o 
   4   3  17        8.30        3.36     11.31 o 
  -4   4  17        0.55        0.42     12.59 o 
  -3   4  17       11.42        3.90      6.20 o 
  -2   4  17      865.77      955.20     14.48 o 
  -1   4  17        1.22        9.26      7.38 o 
   0   4  17      100.92       97.27      6.65 o 
   1   4  17       35.09       28.24      7.32 o 
   2   4  17       18.55       10.87      6.05 o 
   3   4  17       38.06       28.06      6.73 o 
   4   4  17       12.10        1.03     12.96 o 
  -4   5  17        6.31       18.13     11.66 o 
  -3   5  17        4.62        8.06      8.92 o 
  -2   5  17      112.42      101.85      5.19 o 
  -1   5  17       54.19       51.18      8.11 o 
   0   5  17       41.12       32.27      9.17 o 
   1   5  17       24.41       19.87      8.60 o 
   2   5  17       46.31       37.29     10.87 o 
   3   5  17        3.08        4.55     12.59 o 
   4   5  17       80.98       70.35     14.33 o 
  -4   6  17        2.48       -1.22     12.97 o 
  -3   6  17        0.89       -2.91     12.48 o 
  -2   6  17        0.12        2.28      2.98 o 
  -1   6  17      433.49      422.30     12.18 o 
   0   6  17       23.75       22.76      9.80 o 
   1   6  17       32.01       26.26     10.10 o 
   2   6  17       30.30       25.24     12.03 o 
   3   6  17        4.73       13.03     14.63 o 
  -3   7  17        2.88        4.85     10.99 o 
  -2   7  17       14.38        9.00     11.97 o 
  -1   7  17      177.49      173.69      9.07 o 
   0   7  17        0.11        3.13      9.36 o 
   1   7  17       11.69       13.85     10.02 o 
   2   7  17       10.34       -1.00     14.88 o 
   3   7  17        2.44        4.87     16.60 o 
  -3   8  17        0.45       14.61     14.32 o 
  -2   8  17        1.48        7.25     14.72 o 
  -1   8  17        3.10        1.88     13.05 o 
   0   8  17      111.48      130.10     10.75 o 
   1   8  17       95.92       83.55     15.05 o 
   2   8  17        0.33      -11.37     17.34 o 
  -2   9  17        8.59        6.39     14.90 o 
  -1   9  17        4.39       10.28     13.79 o 
   0   9  17       29.72       16.03     13.32 o 
   1   9  17       41.33       40.78     16.15 o 
   2   9  17        9.86       20.33     18.86 o 
  -1  10  17        0.09        6.19     18.52 o 
   0  10  17        2.10        7.05     12.91 o 
   1  10  17       10.59        5.94     19.01 o 
  -4   0  18       10.18       12.35      9.45 o 
  -3   0  18       32.82       37.37      9.30 o 
  -2   0  18      168.44      177.88      8.30 o 
  -1   0  18      463.62      500.87      9.10 o 
   0   0  18       24.72       47.18      8.23 o 
   1   0  18      260.39      264.21     15.62 o 
   2   0  18     2118.22     2175.94     32.87 o 
   3   0  18       80.57       81.72     11.57 o 
   4   0  18        1.07        9.21     29.81 o 
  -4   1  18      144.76      151.68     10.15 o 
  -3   1  18        0.15        0.74      5.52 o 
  -2   1  18       50.46       43.96      6.76 o 
  -1   1  18        6.42        3.83      4.99 o 
   0   1  18      105.04      113.13      6.38 o 
   1   1  18      274.37      290.09      9.76 o 
   2   1  18        3.05        5.30     10.45 o 
   3   1  18        0.84        1.78     10.66 o 
   4   1  18        1.07        8.07     13.48 o 
  -4   2  18        8.24        7.47      8.02 o 
  -3   2  18      579.10      655.22     12.12 o 
  -2   2  18       20.25       27.30      4.74 o 
  -1   2  18      139.16      142.29      5.61 o 
   0   2  18        2.41       -1.87      5.70 o 
   1   2  18       82.51       81.02      5.77 o 
   2   2  18       63.35       44.88      8.30 o 
   3   2  18       36.06       26.56      8.92 o 
   4   2  18       14.82       12.16     12.35 o 
  -4   3  18        0.25        4.86     11.19 o 
  -3   3  18       15.00       17.08      6.42 o 
  -2   3  18      102.17      107.65      6.67 o 
  -1   3  18       89.29       98.59      6.87 o 
   0   3  18       20.83       15.69      5.45 o 
   1   3  18        3.94       11.63      8.92 o 
   2   3  18       38.37       31.83      5.69 o 
   3   3  18     1060.62     1044.37     20.42 o 
   4   3  18        2.47        6.49     11.24 o 
  -4   4  18        0.01        0.84     11.99 o 
  -3   4  18       73.09       67.26      7.81 o 
  -2   4  18       33.33       33.44      6.86 o 
  -1   4  18        3.86       -0.93      7.81 o 
   0   4  18        4.36        7.06      6.74 o 
   1   4  18       49.09       61.85      7.70 o 
   2   4  18       10.08        8.28      6.95 o 
   3   4  18       29.48       26.23      7.52 o 
   4   4  18       47.27       45.10     16.29 o 
  -4   5  18        0.20        5.64     12.74 o 
  -3   5  18        1.27        4.25     10.66 o 
  -2   5  18      226.09      207.76      5.80 o 
  -1   5  18       29.43       24.19      9.25 o 
   0   5  18       81.07       80.18      8.49 o 
   1   5  18        5.36        2.54      8.77 o 
   2   5  18       29.27       16.12     12.04 o 
   3   5  18        0.01        3.26     14.22 o 
  -3   6  18        0.04        3.62     10.13 o 
  -2   6  18        0.95        2.16      5.55 o 
  -1   6  18      587.14      603.99     13.39 o 
   0   6  18       97.69      100.99     10.43 o 
   1   6  18        0.64       -1.18     10.08 o 
   2   6  18      175.24      144.38     12.62 o 
   3   6  18        3.42        5.89     13.55 o 
  -3   7  18        0.12        8.90     12.12 o 
  -2   7  18       19.46       14.93     12.18 o 
  -1   7  18       14.75       13.91      8.82 o 
   0   7  18       96.34       88.57      7.25 o 
   1   7  18       18.57        8.08     10.56 o 
   2   7  18        0.32       10.33     16.94 o 
   3   7  18        0.00        1.79     16.79 o 
  -3   8  18        7.34       18.22     14.40 o 
  -2   8  18        1.71        2.44     14.25 o 
  -1   8  18        0.00        7.28     15.10 o 
   0   8  18        5.22       -1.05     12.67 o 
   1   8  18       50.22       60.06     14.88 o 
   2   8  18       23.83       19.44     18.41 o 
  -2   9  18        2.01        1.34     15.27 o 
  -1   9  18        8.23        7.24     14.83 o 
   0   9  18       48.12       33.13     13.56 o 
   1   9  18        0.78       18.68     18.15 o 
   2   9  18        7.71       11.92     19.42 o 
  -1  10  18        0.31        4.43     20.65 o 
   0  10  18       19.34       15.85     14.35 o 
   1  10  18       12.03       17.95     17.65 o 
  -4   1  19        0.25       -0.78     10.08 o 
  -3   1  19       77.47       80.35      5.90 o 
  -2   1  19       44.80       45.73      7.54 o 
  -1   1  19       67.41       63.10      6.04 o 
   0   1  19       20.65       15.53      6.20 o 
   1   1  19      574.08      576.19     12.70 o 
   2   1  19        6.72        8.64     11.00 o 
   3   1  19       16.80       13.70     10.97 o 
   4   1  19        7.40       10.51     13.73 o 
  -4   2  19        0.71        5.07      9.01 o 
  -3   2  19      444.28      476.25     10.94 o 
  -2   2  19       19.97       22.35      5.37 o 
  -1   2  19       47.70       40.47      5.74 o 
   0   2  19        0.02        3.44      6.56 o 
   1   2  19      349.92      331.96      6.71 o 
   2   2  19        0.51       -2.47     10.78 o 
   3   2  19       47.26       41.35     10.28 o 
   4   2  19        0.26        7.08     14.93 o 
  -4   3  19        2.10       12.90     12.49 o 
  -3   3  19       29.58       34.12      6.32 o 
  -2   3  19       19.17       16.14      7.44 o 
  -1   3  19        2.59        1.87      6.14 o 
   0   3  19      120.46      138.44      6.52 o 
   1   3  19       94.11       96.79      9.43 o 
   2   3  19        6.06        1.58      4.99 o 
   3   3  19      127.36      141.54      8.31 o 
   4   3  19        3.93        1.09     12.16 o 
  -4   4  19        0.97        4.58     12.10 o 
  -3   4  19       20.53       25.37      9.99 o 
  -2   4  19      324.23      334.27      8.00 o 
  -1   4  19      111.35      121.39     10.50 o 
   0   4  19       57.45       60.08      6.63 o 
   1   4  19       11.36        9.34      8.00 o 
   2   4  19      110.45      113.61      7.84 o 
   3   4  19        9.40       15.86     10.19 o 
  -4   5  19        1.49        6.69     13.45 o 
  -3   5  19        0.01        5.94     12.64 o 
  -2   5  19      109.11       92.94      5.34 o 
  -1   5  19       13.15       14.29      9.37 o 
   0   5  19       65.01       63.05      8.39 o 
   1   5  19       22.91       24.34      9.52 o 
   2   5  19        8.28        9.63     13.08 o 
   3   5  19        1.53        4.14     13.50 o 
  -3   6  19        0.18       -2.27     11.69 o 
  -2   6  19        2.87        8.15     13.79 o 
  -1   6  19      168.33      150.36      8.71 o 
   0   6  19        3.93        7.65     11.49 o 
   1   6  19        0.86       -0.56     11.21 o 
   2   6  19       77.94       65.21     13.06 o 
   3   6  19        1.29       -0.59     15.63 o 
  -3   7  19        2.43        5.81     15.10 o 
  -2   7  19        3.59        6.15     13.85 o 
  -1   7  19        8.82       12.07     12.30 o 
   0   7  19        0.13        1.33      6.23 o 
   1   7  19       26.51       16.97     13.34 o 
   2   7  19        3.22        8.20     16.91 o 
   3   7  19        0.69       -2.81     20.50 o 
  -2   8  19        8.80       -0.15     14.01 o 
  -1   8  19        9.15        3.23     13.62 o 
   0   8  19       12.92       11.77     15.73 o 
   1   8  19       19.31       21.86     15.10 o 
   2   8  19        1.44        5.04     19.03 o 
  -2   9  19        4.32       10.82     15.73 o 
  -1   9  19        3.60       12.79     14.90 o 
   0   9  19        0.38        0.22     14.28 o 
   1   9  19        9.68       10.19     16.64 o 
   0  10  19       14.04       22.55     15.60 o 
  -4   0  20      526.23      577.86     30.46 o 
  -3   0  20      100.02      114.71      9.62 o 
  -2   0  20       58.12       63.49      8.33 o 
  -1   0  20      107.45      110.21      7.72 o 
   0   0  20      102.27      107.51     11.22 o 
   1   0  20      535.23      532.74     14.05 o 
   2   0  20        4.00        8.70     16.85 o 
   3   0  20       67.97       60.03     11.38 o 
   4   0  20       11.22       -5.23     20.14 o 
  -4   1  20        0.98       -0.97      9.54 o 
  -3   1  20       53.05       56.16      7.05 o 
  -2   1  20        6.47        4.26      7.29 o 
  -1   1  20       19.04       18.95      6.54 o 
   0   1  20        1.18       -1.40      8.25 o 
   1   1  20      488.53      503.38     10.61 o 
   2   1  20      762.26      795.19     13.48 o 
   3   1  20       66.61       75.39     13.46 o 
   4   1  20        3.19       10.38     16.27 o 
  -4   2  20        0.22        7.04      9.79 o 
  -3   2  20       12.49       17.11      6.60 o 
  -2   2  20        0.00        3.05      5.88 o 
  -1   2  20        4.72        6.67      6.25 o 
   0   2  20        0.25        2.08      7.05 o 
   1   2  20      771.02      754.27     12.18 o 
   2   2  20       57.63       58.57     12.09 o 
   3   2  20       50.44       30.77     10.33 o 
   4   2  20        0.62        5.17     17.12 o 
  -4   3  20        1.22       -1.86     11.89 o 
  -3   3  20       49.47       33.32      8.80 o 
  -2   3  20       46.36       57.48      8.70 o 
  -1   3  20        3.73        7.67      6.65 o 
   0   3  20      260.28      253.34      7.16 o 
   1   3  20      268.43      262.13     10.49 o 
   2   3  20       29.06       27.31      7.91 o 
   3   3  20       91.81      142.97     21.42 o 
  -4   4  20        1.25       12.09     14.23 o 
  -3   4  20        0.01       -3.00     10.30 o 
  -2   4  20      307.69      308.06      8.30 o 
  -1   4  20        5.31       12.24     10.90 o 
   0   4  20      107.80      106.68     10.70 o 
   1   4  20        2.01        5.28      8.75 o 
   2   4  20        9.37        8.85      5.24 o 
   3   4  20       41.96       22.79     13.50 o 
  -3   5  20       37.89       25.31     12.01 o 
  -2   5  20        3.24        0.62      3.76 o 
  -1   5  20       67.64       66.92     10.05 o 
   0   5  20       24.76       21.63      8.84 o 
   1   5  20       52.62       49.42      9.55 o 
   2   5  20       91.94       76.65     12.48 o 
   3   5  20        0.14        2.88     13.90 o 
  -3   6  20        2.29        8.86     12.80 o 
  -2   6  20        1.96       10.18     13.14 o 
  -1   6  20       36.60       34.23      6.44 o 
   0   6  20        7.27        8.18      9.31 o 
   1   6  20       15.16        9.86     14.90 o 
   2   6  20        4.26        4.28     13.06 o 
   3   6  20       21.52       20.19     15.23 o 
  -3   7  20        0.47       13.01     15.50 o 
  -2   7  20        1.33       13.64     16.68 o 
  -1   7  20       36.80       29.19     14.84 o 
   0   7  20        0.14        5.37     13.43 o 
   1   7  20       12.17        7.09     16.92 o 
   2   7  20        6.02        7.04     17.87 o 
  -2   8  20        4.90       16.61     18.27 o 
  -1   8  20        3.06       -5.43     17.29 o 
   0   8  20       23.52       27.82     16.28 o 
   1   8  20       46.99       41.28     15.89 o 
   2   8  20        7.17        9.27     21.18 o 
  -1   9  20        1.97        6.58     15.11 o 
   0   9  20        5.42        1.49     17.09 o 
   1   9  20        1.81       -8.65     16.76 o 
  -4   1  21        2.87       13.06     10.74 o 
  -3   1  21       11.28       19.10      7.25 o 
  -2   1  21       13.08       12.23      8.14 o 
  -1   1  21        0.37        2.70      8.09 o 
   0   1  21       43.74       47.23      9.55 o 
   1   1  21        0.86        8.07     10.14 o 
   2   1  21     1463.80     1493.14     20.42 o 
   3   1  21        2.85       10.18     13.75 o 
   4   1  21        2.80        9.21     20.27 o 
  -4   2  21       11.86       12.59     10.10 o 
  -3   2  21       37.62       28.82      8.49 o 
  -2   2  21       30.54       28.11      6.52 o 
  -1   2  21       15.46        9.92      7.52 o 
   0   2  21      189.82      191.33      8.32 o 
   1   2  21      179.51      163.54      6.39 o 
   2   2  21        0.27        3.22     10.17 o 
   3   2  21        6.74        0.20     12.30 o 
  -4   3  21        3.13        4.97     12.00 o 
  -3   3  21       39.88       37.75      9.59 o 
  -2   3  21        1.84       -0.97      8.76 o 
  -1   3  21       17.30       19.14      7.16 o 
   0   3  21      500.46      567.65      8.69 o 
   1   3  21       46.23       42.98      9.98 o 
   2   3  21        9.77       29.51     10.81 o 
   3   3  21        0.05        4.51     13.70 o 
  -4   4  21        0.23        8.22     13.69 o 
  -3   4  21        2.08        1.21     10.57 o 
  -2   4  21      142.44      130.44      8.34 o 
  -1   4  21       10.52       12.77     10.79 o 
   0   4  21       14.10       17.33     10.67 o 
   1   4  21        4.39        2.98      8.85 o 
   2   4  21        0.18        1.65      3.81 o 
   3   4  21       34.65       45.97     14.42 o 
  -3   5  21        2.02       11.12     12.61 o 
  -2   5  21        6.98        9.68      9.38 o 
  -1   5  21       76.68       87.72     12.81 o 
   0   5  21       39.26       41.00      8.72 o 
   1   5  21        2.01       -1.52      9.95 o 
   2   5  21      108.57       92.53     11.55 o 
   3   5  21        6.78       17.40     14.42 o 
  -3   6  21        3.14        7.32     13.27 o 
  -2   6  21       36.38       55.11     13.90 o 
  -1   6  21      170.70      165.15     12.34 o 
   0   6  21        0.05        4.79     10.51 o 
   1   6  21      122.53      119.45     15.40 o 
   2   6  21       22.80       25.07     13.60 o 
   3   6  21        2.32       10.64     15.64 o 
  -3   7  21        4.13       11.86     18.25 o 
  -2   7  21       35.69       34.72     15.31 o 
  -1   7  21       18.37       35.87     15.60 o 
   0   7  21        1.44        4.61     15.76 o 
   1   7  21        0.72        4.28     17.49 o 
   2   7  21       42.50       44.94     18.29 o 
  -2   8  21        1.26       20.39     18.01 o 
  -1   8  21       14.16       18.66     16.47 o 
   0   8  21        5.82        2.99     16.69 o 
   1   8  21       23.74       28.74     16.65 o 
   2   8  21        0.01        8.77     19.85 o 
  -1   9  21        0.00       20.35     23.85 o 
   0   9  21       15.13       10.32     17.68 o 
   1   9  21        0.62        2.99     17.66 o 
  -4   0  22       57.40       53.66     16.05 o 
  -3   0  22       42.52       39.01     12.27 o 
  -2   0  22        3.67       -0.01      8.92 o 
  -1   0  22      104.65      109.73      9.78 o 
   0   0  22       32.84       37.44     12.93 o 
   1   0  22       25.60       39.40     14.62 o 
   2   0  22      140.92      124.19     15.60 o 
   3   0  22       13.43        4.46     20.39 o 
  -4   1  22       34.28       31.22     11.31 o 
  -3   1  22       14.84       20.00      9.78 o 
  -2   1  22        3.14        6.22      7.71 o 
  -1   1  22        1.58       -1.40      8.55 o 
   0   1  22        4.69        7.69      4.03 o 
   1   1  22     1073.48     1102.15     14.59 o 
   2   1  22       61.79       64.49     10.18 o 
   3   1  22       11.33       18.28     14.20 o 
  -4   2  22       12.10       13.61     11.48 o 
  -3   2  22       89.74       87.56     11.83 o 
  -2   2  22       36.45       36.40      7.29 o 
  -1   2  22       21.30       19.73      3.86 o 
   0   2  22      193.03      200.85     10.00 o 
   1   2  22       69.71       60.96      5.54 o 
   2   2  22      118.23      123.31     10.67 o 
   3   2  22        4.85        6.45     12.54 o 
  -4   3  22        4.63        3.55     12.61 o 
  -3   3  22       14.11       10.98     10.83 o 
  -2   3  22       50.06       49.45     10.44 o 
  -1   3  22        2.62        6.93      7.54 o 
   0   3  22      558.99      549.21     14.63 o 
   1   3  22        2.30       -0.52      9.84 o 
   2   3  22       32.30       27.42     10.19 o 
   3   3  22       94.89       62.17     13.21 o 
  -3   4  22        0.59        1.70     10.91 o 
  -2   4  22        0.46        2.00      9.94 o 
  -1   4  22        0.03        1.21     11.63 o 
   0   4  22      695.35      714.98     22.07 o 
   1   4  22        0.08        7.29      9.48 o 
   2   4  22       26.28       18.14     10.02 o 
   3   4  22       12.96        7.65     15.48 o 
  -3   5  22        2.06        9.66     12.92 o 
  -2   5  22        0.07       -0.92     10.24 o 
  -1   5  22      152.64      161.95     14.47 o 
   0   5  22       83.48       67.45      8.78 o 
   1   5  22       83.76       83.40     12.43 o 
   2   5  22        4.99        7.61     11.79 o 
   3   5  22        0.67        0.03     14.64 o 
  -3   6  22        2.85        7.92     17.21 o 
  -2   6  22        0.71       -2.66     15.81 o 
  -1   6  22       38.40       43.54     13.50 o 
   0   6  22        0.52       14.15     14.64 o 
   1   6  22        0.76        5.25     17.90 o 
   2   6  22        1.74        2.72     15.74 o 
  -2   7  22        8.24       11.60     15.71 o 
  -1   7  22        7.05       13.39     16.05 o 
   0   7  22       20.36       19.74     15.81 o 
   1   7  22       96.01      112.15     18.99 o 
   2   7  22        4.37        5.51     19.40 o 
  -2   8  22        6.47        7.73     16.86 o 
  -1   8  22        4.77        1.28     18.54 o 
   0   8  22        0.16        7.32     17.01 o 
   1   8  22       10.64        8.32     22.84 o 
   0   9  22        8.09       23.67     18.94 o 
  -4   1  23        9.81       15.33     11.67 o 
  -3   1  23        2.11        5.69     10.12 o 
  -2   1  23        0.09        2.14      8.15 o 
  -1   1  23       41.12       36.58      7.34 o 
   0   1  23        0.25       -4.51     10.04 o 
   1   1  23      873.04      838.97     13.47 o 
   2   1  23        7.69       20.72     10.83 o 
   3   1  23        5.45       11.91     14.60 o 
  -4   2  23        0.19        1.90     12.15 o 
  -3   2  23       43.78       41.31     12.00 o 
  -2   2  23        2.08        4.49      8.27 o 
  -1   2  23       28.35       16.79      3.99 o 
   0   2  23        4.16        1.58      9.55 o 
   1   2  23        0.12        3.48      7.25 o 
   2   2  23       10.01        6.28     11.30 o 
   3   2  23       15.28       13.25     13.95 o 
  -3   3  23        0.03        3.53     11.29 o 
  -2   3  23       10.76       15.62      9.90 o 
  -1   3  23        0.22       -6.22      7.67 o 
   0   3  23        8.58        0.77      7.23 o 
   1   3  23       10.20       15.73     10.28 o 
   2   3  23        2.22        1.00     12.70 o 
   3   3  23       22.54       31.56     12.97 o 
  -3   4  23       11.15       12.06     11.43 o 
  -2   4  23        2.95        5.78      9.74 o 
  -1   4  23       74.80       58.07     10.14 o 
   0   4  23       44.16       40.84     11.35 o 
   1   4  23       23.89       19.14      9.33 o 
   2   4  23        2.18        7.32     10.98 o 
   3   4  23       12.34        8.85     14.97 o 
  -3   5  23        3.35       10.33     13.41 o 
  -2   5  23        0.00        2.90     11.29 o 
  -1   5  23      127.21      126.16     15.05 o 
   0   5  23        8.57        4.52     13.63 o 
   1   5  23      129.15      113.97     13.28 o 
   2   5  23        0.00       14.27     11.94 o 
  -3   6  23        1.20       23.60     19.08 o 
  -2   6  23        1.05       -3.16     14.80 o 
  -1   6  23       11.81       10.16     13.71 o 
   0   6  23        2.45       -0.54     15.18 o 
   1   6  23        0.19        2.08     19.59 o 
   2   6  23        0.00        7.49     13.17 o 
  -2   7  23        9.94       19.52     16.33 o 
  -1   7  23        0.18        4.00     18.43 o 
   0   7  23        1.22       18.50     16.05 o 
   1   7  23        7.66        3.19     18.52 o 
   2   7  23        9.62       14.14     19.01 o 
  -1   8  23        5.30       -0.90     18.15 o 
   0   8  23        6.84       19.59     17.14 o 
   1   8  23        3.05        3.27     19.54 o 
  -3   0  24       13.22        6.67     12.92 o 
  -2   0  24       16.88       15.38      9.63 o 
  -1   0  24       93.93       91.38      9.39 o 
   0   0  24       21.37       20.87     13.52 o 
   1   0  24       38.21       34.10     15.23 o 
   2   0  24        2.25        7.38     16.33 o 
   3   0  24        1.12        5.67     21.70 o 
  -3   1  24        4.08        8.12     10.03 o 
  -2   1  24       12.70       17.46      8.53 o 
  -1   1  24        0.95        1.83      7.76 o 
   0   1  24       28.72       38.26      9.70 o 
   1   1  24      177.84      190.80     11.40 o 
   2   1  24       15.20        3.61     11.07 o 
   3   1  24        3.93       12.34     16.68 o 
  -3   2  24        2.60        6.22     11.46 o 
  -2   2  24       24.51       24.18      8.84 o 
  -1   2  24      114.52      102.50      6.26 o 
   0   2  24        2.35        3.32      9.82 o 
   1   2  24       58.30       41.03      7.73 o 
   2   2  24        0.63       -0.16     11.99 o 
   3   2  24       17.15       18.09     14.37 o 
  -3   3  24        0.96       -1.64     11.49 o 
  -2   3  24        6.57        6.31     14.42 o 
  -1   3  24        2.94        6.27      8.00 o 
   0   3  24      718.38      730.46     10.51 o 
   1   3  24      161.98      160.70     10.22 o 
   2   3  24       10.75       12.49     11.93 o 
   3   3  24        4.23        0.14     13.21 o 
  -3   4  24        4.15       14.52     11.84 o 
  -2   4  24        1.21        0.80     14.90 o 
  -1   4  24       61.58       53.42     11.28 o 
   0   4  24      106.90      103.38     12.05 o 
   1   4  24       58.67       67.42     10.66 o 
   2   4  24       10.79        5.41     11.23 o 
   3   4  24        0.33        4.39     14.24 o 
  -3   5  24        1.66       -5.31     15.77 o 
  -2   5  24        1.49        2.53     11.25 o 
  -1   5  24      208.22      209.92     15.93 o 
   0   5  24       14.31        4.34     15.38 o 
   1   5  24        1.61       -0.86     12.42 o 
   2   5  24        0.96        6.08     12.29 o 
  -2   6  24        1.43       -0.97     15.44 o 
  -1   6  24       58.51       59.83     16.00 o 
   0   6  24        5.85        8.42     18.35 o 
   1   6  24       54.08       52.46     19.29 o 
   2   6  24        6.39       12.26     12.35 o 
  -2   7  24       11.06       24.20     16.89 o 
  -1   7  24        7.24        6.30     17.42 o 
   0   7  24       16.49       15.79     16.55 o 
   1   7  24        3.66        0.50     19.43 o 
  -1   8  24       15.01       15.48     18.61 o 
   0   8  24        0.25        6.22     17.94 o 
  -3   1  25        3.95        6.85     10.70 o 
  -2   1  25        6.18       10.60      9.57 o 
  -1   1  25       14.99       17.73      7.88 o 
   0   1  25       19.53       23.47      9.97 o 
   1   1  25       16.02       19.78     11.04 o 
   2   1  25       45.31       23.13     11.86 o 
   3   1  25        9.18       19.80     15.84 o 
  -3   2  25       13.71       17.91     11.41 o 
  -2   2  25        2.05       -0.64      9.85 o 
  -1   2  25       32.29       19.76      5.31 o 
   0   2  25       54.43       50.47     11.00 o 
   1   2  25        2.56        7.18     11.07 o 
   2   2  25        0.86        1.21     12.70 o 
   3   2  25        3.93       14.11     13.91 o 
  -3   3  25        0.38       -1.07     12.90 o 
  -2   3  25       13.00       15.14     16.11 o 
  -1   3  25        0.10        3.68      9.30 o 
   0   3  25       58.71       56.49      8.85 o 
   1   3  25        2.80        2.18     11.23 o 
   2   3  25        2.16        9.87     11.33 o 
  -3   4  25        3.45        1.42     12.54 o 
  -2   4  25        4.90        5.04     14.41 o 
  -1   4  25        0.10       -0.23     11.33 o 
   0   4  25        3.66        8.34     12.34 o 
   1   4  25        5.62        4.45     10.85 o 
   2   4  25        0.02        2.87     12.32 o 
  -2   5  25        7.12       18.78     15.09 o 
  -1   5  25       22.66       12.73     12.26 o 
   0   5  25       55.02       57.05     16.74 o 
   1   5  25        4.31       12.70     12.68 o 
   2   5  25        3.46        6.51     12.96 o 
  -2   6  25       22.22       37.55     15.91 o 
  -1   6  25       58.24       65.46     16.34 o 
   0   6  25        0.61        0.82     18.98 o 
   1   6  25       36.15       23.67     19.28 o 
  -1   7  25       27.64       29.85     17.81 o 
   0   7  25       12.71       17.76     19.25 o 
   1   7  25        0.98       10.28     20.16 o 
  -3   0  26        8.20        3.80     16.42 o 
  -2   0  26      129.57      139.17     15.88 o 
  -1   0  26       21.75       11.92     13.07 o 
   0   0  26       49.09       41.81     14.75 o 
   1   0  26        0.47       -0.45     16.21 o 
   2   0  26      122.85      142.91     17.92 o 
   3   0  26       15.22       20.48     22.86 o 
  -3   1  26        3.87        3.42     10.86 o 
  -2   1  26       34.99       37.56     10.07 o 
  -1   1  26       93.16       81.95      8.40 o 
   0   1  26       85.55       72.79      9.59 o 
   1   1  26        0.03        0.00     12.06 o 
   2   1  26        9.89       15.88     12.03 o 
  -3   2  26        4.55       12.66     12.93 o 
  -2   2  26       36.52       38.42     14.69 o 
  -1   2  26       30.44       29.26     10.04 o 
   0   2  26       29.34       22.65      5.24 o 
   1   2  26        3.72       10.00     11.48 o 
   2   2  26        0.01        8.82     12.64 o 
  -3   3  26        0.12        0.64     13.41 o 
  -2   3  26        1.91        4.06     15.47 o 
  -1   3  26       40.46       33.70      9.89 o 
   0   3  26      289.07      291.58      9.86 o 
   1   3  26        1.87        6.66     10.19 o 
   2   3  26        1.43        3.52     12.05 o 
  -2   4  26        0.45       -2.96     15.86 o 
  -1   4  26       10.72       13.50     11.73 o 
   0   4  26       38.68       34.73     11.63 o 
   1   4  26       32.69       23.45     11.34 o 
   2   4  26        3.85        7.47     12.19 o 
  -2   5  26        0.00       -4.21     17.98 o 
  -1   5  26      123.10      129.81     17.56 o 
   0   5  26       10.86        4.44     16.64 o 
   1   5  26        5.22        5.68     13.64 o 
   2   5  26        1.63       10.59     13.15 o 
  -2   6  26        0.03       -1.38     18.54 o 
  -1   6  26       25.62       19.48     16.65 o 
   0   6  26       16.51       10.31     18.35 o 
   1   6  26        8.00        4.07     19.68 o 
  -1   7  26        8.36        2.26     18.70 o 
   0   7  26        4.88       -1.00     20.58 o 
  -3   1  27        0.01       -4.91     12.10 o 
  -2   1  27        5.35        1.07     10.35 o 
  -1   1  27      156.23      140.34      9.00 o 
   0   1  27       10.12       10.13     10.48 o 
   1   1  27        7.52        9.93     12.51 o 
   2   1  27        0.07        2.52     13.47 o 
  -3   2  27        4.66        3.91     12.68 o 
  -2   2  27        0.81        3.88     13.20 o 
  -1   2  27        2.33       -0.68      8.24 o 
   0   2  27        4.36        2.79     10.90 o 
   1   2  27       14.52       16.41     11.76 o 
   2   2  27        7.89       13.65     12.61 o 
  -2   3  27        1.14        1.18     15.79 o 
  -1   3  27        2.61       11.28     10.02 o 
   0   3  27        5.45        0.80      9.07 o 
   1   3  27        0.09        0.34     10.29 o 
   2   3  27       31.14       39.08     11.90 o 
  -2   4  27        0.78       -1.38     18.49 o 
  -1   4  27        5.95       10.08     19.19 o 
   0   4  27       52.89       30.21     12.02 o 
   1   4  27        3.32        2.63     10.58 o 
   2   4  27        0.04        2.11     11.91 o 
  -2   5  27        7.06       10.38     18.62 o 
  -1   5  27       42.20       48.80     18.02 o 
   0   5  27        7.41       14.66     17.86 o 
   1   5  27       17.32       19.44     16.81 o 
  -1   6  27        1.11        4.46     20.88 o 
   0   6  27        0.49       12.80     19.95 o 
   1   6  27        0.04        6.82     29.71 o 
  -2   0  28       57.95       37.01     13.50 o 
  -1   0  28       32.25       47.62     14.01 o 
   0   0  28       16.74       26.21     15.65 o 
   1   0  28        0.88        0.66     17.14 o 
   2   0  28        2.51       -7.31     18.67 o 
  -2   1  28       33.34       25.48     12.35 o 
  -1   1  28        2.19       -1.22     10.93 o 
   0   1  28        0.63        1.92     11.02 o 
   1   1  28       28.94       43.99     12.35 o 
   2   1  28       11.38       12.39     14.21 o 
  -2   2  28        0.06       10.04     12.40 o 
  -1   2  28       22.71       12.43     10.87 o 
   0   2  28       16.16       18.42     10.77 o 
   1   2  28       42.77       47.53     12.57 o 
   2   2  28        0.15       13.12     13.88 o 
  -2   3  28       18.16       14.10     16.48 o 
  -1   3  28        0.88       -3.68     13.84 o 
   0   3  28        6.34       -2.63     11.20 o 
   1   3  28       24.07       19.37     10.60 o 
   2   3  28        3.20        9.62     12.30 o 
  -2   4  28        0.29        4.50     17.37 o 
  -1   4  28       10.91        3.32     17.55 o 
   0   4  28        4.03        4.47     12.11 o 
   1   4  28        0.92        3.04     11.24 o 
  -1   5  28       16.48        8.58     18.37 o 
   0   5  28        7.86        9.83     14.61 o 
   1   5  28       16.59       29.64     17.82 o 
  -2   1  29       23.84       49.33     16.61 o 
  -1   1  29       21.80       23.99     13.39 o 
   0   1  29        1.26        0.37     11.43 o 
   1   1  29        4.09        6.79     12.75 o 
   2   1  29       13.03       14.61     13.56 o 
  -2   2  29        0.36        1.25     19.12 o 
  -1   2  29       20.73       20.80     13.47 o 
   0   2  29        0.14        2.52     11.04 o 
   1   2  29        2.94       -0.30     13.49 o 
  -2   3  29        8.71        4.49     17.50 o 
  -1   3  29        7.69       13.75     16.90 o 
   0   3  29       16.84       29.43     11.96 o 
   1   3  29        1.71        1.34     11.02 o 
  -1   4  29        0.54       -8.67     19.08 o 
   0   4  29        0.02        1.14     12.78 o 
   1   4  29        7.12       10.47     13.68 o 
   0   5  29        0.11       -3.18     14.57 o 
  -2   0  30        5.06       23.38     27.00 o 
  -1   0  30       11.43       21.67     18.99 o 
   0   0  30       15.82       15.47     17.10 o 
   1   0  30       20.44       21.66     18.62 o 
  -2   1  30       15.62       21.98     17.25 o 
  -1   1  30        0.28        9.27     14.89 o 
   0   1  30       27.68       25.97     11.79 o 
   1   1  30        3.68        8.62     14.27 o 
  -1   2  30        0.01        7.08     19.53 o 
   0   2  30        0.52       11.55     12.11 o 
   1   2  30        3.00        2.14     13.05 o 
  -1   3  30        4.29       18.78     17.45 o 
   0   3  30        0.11        4.01     12.90 o 
   1   3  30       12.69       10.40     12.90 o 
   0   4  30       12.53       12.85     13.67 o 
  -1   1  31        9.87        2.97     14.56 o 
   0   1  31       10.44       14.64     12.28 o 
  -1   2  31        0.39       -6.38     16.91 o 
   0   2  31        4.65        7.11     12.43 o 
                                                 
